# Supplementary material for: Repeated Evolution of Fungal Cultivar Specificity in Independently Evolved Ant-Plant-Fungus Symbioses
Source: PLoS One. 2013 Jul 25;8(7):e68101. doi: 10.1371/journal.pone.0068101 (PMC3723801; doi:10.1371/journal.pone.0068101)
Supplement: Table S1 — Detailed information on each individual sample of fungal patch used in this study: code used in the laboratory where genetic analyses were performed (CEFE), species of associated plant and ant, country where the sample was collected, name of the closest village or town, date of collection, geographical coordinates (WGS84, decimal degrees), name of collector, identity of the Molecular Operational Taxonomic Unit and the corresponding haplotype detected using universal or specific primers or molecular cloning. (XLSX) [file pone.0068101.s001.xlsx]

## Sheet: Feuil1
ITS_NS_sp: name of the Molecular Operational Taxonomic Unit (MOTU) identified using the ITS region sequenced with universal primers ITS1f and ITS4. "NO" means amplification failed.
ITS_NS_h: haplotype of the MOTU identified using the ITS region sequenced with universal primers ITS1f and ITS4.
ITS_La1_amp: result of amplification using ITS primers specific for MOTU La1. The name of the MOTU identified is given when PCR product was sequenced. If PCR product was not sequenced we only indicate "YES" for successful amplification and "NO" when amplification failed.
ITS_La1_h: haplotype identified using ITS primers specific for MOTU La1 (only when PCR product was sequenced).
ITS_La2_amp: result of amplification using ITS primers specific for MOTU La2. The name of the MOTU identified is given when PCR product was sequenced. If PCR product was not sequenced we only indicate "YES" for successful amplification and "NO" when amplification failed.
ITS_La2_h: haplotype identified using ITS primers specific for MOTU La2 (only when PCR product was sequenced).
ITS_Y1_amp: result of amplification using ITS primers specific for MOTU Y1. The name of the MOTU identified is given when PCR product was sequenced. If PCR product was not sequenced we only indicate "YES" for successful amplification and "NO" when amplification failed.
ITS_Y1_h: haplotype identified using ITS primers specific for MOTU Y1 (only when PCR product was sequenced).
ITS_Y9_amp: result of amplification using ITS primers specific for MOTU Y9. The name of the MOTU identified is given when PCR product was sequenced. If PCR product was not sequenced we only indicate "YES" for successful amplification and "NO" when amplification failed.
ITS_Y9_h: haplotype identified using ITS primers specific for MOTU Y9 (only when PCR product was sequenced).
clone1_sp: name of the MOTU identified in clone #1 after molecular cloning of the PCR product obtained with universal ITS primers.
clone1_h: haplotype of the MOTU identified in clone #1 after molecular cloning of the PCR product obtained with universal ITS primers.
na: amplification was not tested.
nr: the sequence was not readable.
abc: ambiguous base calls prevents reliable assignment to a particular haplotype.
tsa: sequence was too short to be assigned unambiguously to a particular haplotype.
Data for the symbiosis between the ant Petalomyrmex phylax and the plant Leonardoxa africana subsp. africana
code of fungal sample	code of plant	plant species	ant species	country	locality	date of collection	latitude (°)	longitude (°)	collector	ITS_NS_sp	ITS_NS_h	ITS_La1_amp	ITS_La1_h	ITS_La2_amp	ITS_La2_h	clone1_sp	clone1_h	clone2_sp	clone2_h	clone3_sp	clone3_h	clone4_sp	clone4_h	clone5_sp	clone5_h	clone6_sp	clone6_h	clone7_sp	clone7_h	clone8_sp	clone8_h
BIP1	BIP1	Leonardoxa africana africana	Petalomyrmex phylax	Cameroun	Bipaga	2009-03-12	N3.12219	E10.01554	Rumsaïs Blatrix, Champlain Djiéto-Lordon	La1	La1H14	na	-	La2	La2H2
BIP10	BIP10	Leonardoxa africana africana	Petalomyrmex phylax	Cameroun	Bipaga	2009-03-12	N3.12219	E10.01554	Rumsaïs Blatrix, Champlain Djiéto-Lordon	nr	-	NO	-	La3	La3H1
BIP2c1	BIP2	Leonardoxa africana africana	Petalomyrmex phylax	Cameroun	Bipaga	2009-03-12	N3.12219	E10.01554	Rumsaïs Blatrix, Champlain Djiéto-Lordon	La1	La1H14	na	-	La2	La2H2
BIP2c2	BIP2	Leonardoxa africana africana	Petalomyrmex phylax	Cameroun	Bipaga	2009-03-12	N3.12219	E10.01554	Rumsaïs Blatrix, Champlain Djiéto-Lordon	La1	La1H14	na	-	La2	La2H2
BIP3	BIP3	Leonardoxa africana africana	Petalomyrmex phylax	Cameroun	Bipaga	2009-03-12	N3.12219	E10.01554	Rumsaïs Blatrix, Champlain Djiéto-Lordon	La2	La2H1	La1	abc	na	-
BIP4	BIP4	Leonardoxa africana africana	Petalomyrmex phylax	Cameroun	Bipaga	2009-03-12	N3.12219	E10.01554	Rumsaïs Blatrix, Champlain Djiéto-Lordon	La1	La1H14	na	-	La2	La2H1
BIP5	BIP5	Leonardoxa africana africana	Petalomyrmex phylax	Cameroun	Bipaga	2009-03-12	N3.12219	E10.01554	Rumsaïs Blatrix, Champlain Djiéto-Lordon	La1	La1H1	na	-	La2	La2H1
BIP6c1	BIP6	Leonardoxa africana africana	Petalomyrmex phylax	Cameroun	Bipaga	2009-03-12	N3.12219	E10.01554	Rumsaïs Blatrix, Champlain Djiéto-Lordon	La1	La1H14	na	-	La2	La2H1
BIP6c2	BIP6	Leonardoxa africana africana	Petalomyrmex phylax	Cameroun	Bipaga	2009-03-12	N3.12219	E10.01554	Rumsaïs Blatrix, Champlain Djiéto-Lordon	La1	La1H14	na	-	La2	La2H1
BIP7	BIP7	Leonardoxa africana africana	Petalomyrmex phylax	Cameroun	Bipaga	2009-03-12	N3.12219	E10.01554	Rumsaïs Blatrix, Champlain Djiéto-Lordon	La1	La1H14	na	-	La3	La3H1	La1	La1H14	La3	La3H1	La1	La1H14	La1	La1H14	nr	-
BIP8	BIP8	Leonardoxa africana africana	Petalomyrmex phylax	Cameroun	Bipaga	2009-03-12	N3.12219	E10.01554	Rumsaïs Blatrix, Champlain Djiéto-Lordon	La1	La1H1	na	-	La3	La3H1
BIP9	BIP9	Leonardoxa africana africana	Petalomyrmex phylax	Cameroun	Bipaga	2009-03-12	N3.12219	E10.01554	Rumsaïs Blatrix, Champlain Djiéto-Lordon	La1	La1H1	na	-	NO	-
EBO1	EBO1	Leonardoxa africana africana	Petalomyrmex phylax	Cameroun	Ebodjé	2009-03-16	N2.56806	E9.84373	Rumsaïs Blatrix, Champlain Djiéto-Lordon	La1	La1H1	na	-	La2	tsa
EBO10	EBO10	Leonardoxa africana africana	Petalomyrmex phylax	Cameroun	Ebodjé	2009-03-16	N2.56806	E9.84373	Rumsaïs Blatrix, Champlain Djiéto-Lordon	nr	-	na	-	na	-	La8	La8H1	La1	La1H1	La8	La8H2	La2	La2H1
EBO11	EBO11	Leonardoxa africana africana	Petalomyrmex phylax	Cameroun	Ebodjé	2009-03-16	N2.56806	E9.84373	Rumsaïs Blatrix, Champlain Djiéto-Lordon	La1	La1H1	La1	La1H1	La2	La2H1
EBO2	EBO2	Leonardoxa africana africana	Petalomyrmex phylax	Cameroun	Ebodjé	2009-03-16	N2.56806	E9.84373	Rumsaïs Blatrix, Champlain Djiéto-Lordon	La1	La1H1	na	-	La2	tsa
EBO3c1	EBO3	Leonardoxa africana africana	Petalomyrmex phylax	Cameroun	Ebodjé	2009-03-16	N2.56806	E9.84373	Rumsaïs Blatrix, Champlain Djiéto-Lordon	nr	-	La1	La1H1	La2	La2H1
EBO3c2	EBO3	Leonardoxa africana africana	Petalomyrmex phylax	Cameroun	Ebodjé	2009-03-16	N2.56806	E9.84373	Rumsaïs Blatrix, Champlain Djiéto-Lordon	La1	La1H1	na	-	nr	-
EBO3c3	EBO3	Leonardoxa africana africana	Petalomyrmex phylax	Cameroun	Ebodjé	2009-03-16	N2.56806	E9.84373	Rumsaïs Blatrix, Champlain Djiéto-Lordon	La1	La1H1	na	-	nr	-
EBO4	EBO4	Leonardoxa africana africana	Petalomyrmex phylax	Cameroun	Ebodjé	2009-03-16	N2.56806	E9.84373	Rumsaïs Blatrix, Champlain Djiéto-Lordon	La1	La1H1	na	-	nr	-
EBO5	EBO5	Leonardoxa africana africana	Petalomyrmex phylax	Cameroun	Ebodjé	2009-03-16	N2.56806	E9.84373	Rumsaïs Blatrix, Champlain Djiéto-Lordon	La1	La1H1	na	-	La3	La3H1
EBO6	EBO6	Leonardoxa africana africana	Petalomyrmex phylax	Cameroun	Ebodjé	2009-03-16	N2.56806	E9.84373	Rumsaïs Blatrix, Champlain Djiéto-Lordon	nr	-	La1	La1H1	La2	La2H1
EBO7	EBO7	Leonardoxa africana africana	Petalomyrmex phylax	Cameroun	Ebodjé	2009-03-16	N2.56806	E9.84373	Rumsaïs Blatrix, Champlain Djiéto-Lordon	La1	La1H1	na	-	nr	-
EBO8	EBO8	Leonardoxa africana africana	Petalomyrmex phylax	Cameroun	Ebodjé	2009-03-16	N2.56806	E9.84373	Rumsaïs Blatrix, Champlain Djiéto-Lordon	La1	La1H1	na	-	La3	La3H1
EBO9	EBO9	Leonardoxa africana africana	Petalomyrmex phylax	Cameroun	Ebodjé	2009-03-16	N2.56806	E9.84373	Rumsaïs Blatrix, Champlain Djiéto-Lordon	La1	La1H1	na	-	La3	La3H2
IPE1	IPE1	Leonardoxa africana africana	Petalomyrmex phylax	Cameroun	Ipenenje	2009-03-13	N2.60292	E9.84385	Rumsaïs Blatrix, Champlain Djiéto-Lordon	La1	La1H1	na	-	La2	La2H1
IPE2	IPE2	Leonardoxa africana africana	Petalomyrmex phylax	Cameroun	Ipenenje	2009-03-13	N2.60292	E9.84385	Rumsaïs Blatrix, Champlain Djiéto-Lordon	nr	-	na	-	La2	La2H1	La1	La1H7	La1	La1H11	La1	La1H8	La1	La1H1	La1	La1H10	La1	La1H1
IPE3	IPE3	Leonardoxa africana africana	Petalomyrmex phylax	Cameroun	Ipenenje	2009-03-13	N2.60292	E9.84385	Rumsaïs Blatrix, Champlain Djiéto-Lordon	La1	La1H1	na	-	La2	La2H1
IPE4	IPE4	Leonardoxa africana africana	Petalomyrmex phylax	Cameroun	Ipenenje	2009-03-13	N2.60292	E9.84385	Rumsaïs Blatrix, Champlain Djiéto-Lordon	La1	La1H1	na	-	La3	La3H3
IPE5	IPE5	Leonardoxa africana africana	Petalomyrmex phylax	Cameroun	Ipenenje	2009-03-13	N2.60292	E9.84385	Rumsaïs Blatrix, Champlain Djiéto-Lordon	La1	La1H1	na	-	La2	La2H2
IPE6	IPE6	Leonardoxa africana africana	Petalomyrmex phylax	Cameroun	Ipenenje	2009-03-13	N2.60292	E9.84385	Rumsaïs Blatrix, Champlain Djiéto-Lordon	nr	-	na	-	nr	-	La1	La1H12	La1	La1H9	La1	La1H6	La1	La1H1	La8	La8H1
IPE7	IPE7	Leonardoxa africana africana	Petalomyrmex phylax	Cameroun	Ipenenje	2009-03-13	N2.60292	E9.84385	Rumsaïs Blatrix, Champlain Djiéto-Lordon	La1	La1H8	na	-	La2	La2H1
IPE8	IPE8	Leonardoxa africana africana	Petalomyrmex phylax	Cameroun	Ipenenje	2009-03-13	N2.60292	E9.84385	Rumsaïs Blatrix, Champlain Djiéto-Lordon	La1	La1H1	na	-	La2	La2H1
IPE9	IPE9	Leonardoxa africana africana	Petalomyrmex phylax	Cameroun	Ipenenje	2009-03-13	N2.60292	E9.84385	Rumsaïs Blatrix, Champlain Djiéto-Lordon	La1	La1H1	na	-	NO	-
LOL10	LOL10	Leonardoxa africana africana	Petalomyrmex phylax	Cameroun	Lolabe	2009-03-13	N2.65847	E9.86114	Rumsaïs Blatrix, Champlain Djiéto-Lordon	La1	La1H1	na	-	La2	La2H1
LOL1c1	LOL1	Leonardoxa africana africana	Petalomyrmex phylax	Cameroun	Lolabe	2009-03-13	N2.65847	E9.86114	Rumsaïs Blatrix, Champlain Djiéto-Lordon	La1	La1H2	na	-	La2	La2H2
LOL1c2	LOL1	Leonardoxa africana africana	Petalomyrmex phylax	Cameroun	Lolabe	2009-03-13	N2.65847	E9.86114	Rumsaïs Blatrix, Champlain Djiéto-Lordon	La1	La1H2	na	-	nr	-
LOL2	LOL2	Leonardoxa africana africana	Petalomyrmex phylax	Cameroun	Lolabe	2009-03-13	N2.65847	E9.86114	Rumsaïs Blatrix, Champlain Djiéto-Lordon	La1	La1H2	na	-	NO	-
LOL3	LOL3	Leonardoxa africana africana	Petalomyrmex phylax	Cameroun	Lolabe	2009-03-13	N2.65847	E9.86114	Rumsaïs Blatrix, Champlain Djiéto-Lordon	La2	La2H1	nr	-	na	-
LOL4	LOL4	Leonardoxa africana africana	Petalomyrmex phylax	Cameroun	Lolabe	2009-03-13	N2.65847	E9.86114	Rumsaïs Blatrix, Champlain Djiéto-Lordon	La1	La1H2	na	-	La2	La2H2
LOL5	LOL5	Leonardoxa africana africana	Petalomyrmex phylax	Cameroun	Lolabe	2009-03-13	N2.65847	E9.86114	Rumsaïs Blatrix, Champlain Djiéto-Lordon	nr	-	NO	-	La2	La2H2
LOL6	LOL6	Leonardoxa africana africana	Petalomyrmex phylax	Cameroun	Lolabe	2009-03-13	N2.65847	E9.86114	Rumsaïs Blatrix, Champlain Djiéto-Lordon	La1	La1H2	na	-	nr	-
LOL7	LOL7	Leonardoxa africana africana	Petalomyrmex phylax	Cameroun	Lolabe	2009-03-13	N2.65847	E9.86114	Rumsaïs Blatrix, Champlain Djiéto-Lordon	La1	La1H2	na	-	La2	La2H1
LOL8	LOL8	Leonardoxa africana africana	Petalomyrmex phylax	Cameroun	Lolabe	2009-03-13	N2.65847	E9.86114	Rumsaïs Blatrix, Champlain Djiéto-Lordon	La1	La1H2	na	-	La2	La2H1
LOL9	LOL9	Leonardoxa africana africana	Petalomyrmex phylax	Cameroun	Lolabe	2009-03-13	N2.65847	E9.86114	Rumsaïs Blatrix, Champlain Djiéto-Lordon	La1	La1H2	na	-	La2	La2H1
MAM1	MAM1	Leonardoxa africana africana	Petalomyrmex phylax	Cameroun	Mammelles	2009-03-16	N2.57311	E9.90750	Rumsaïs Blatrix, Champlain Djiéto-Lordon	La1	La1H1	na	-	La2	La2H1
MAM10	MAM10	Leonardoxa africana africana	Petalomyrmex phylax	Cameroun	Mammelles	2009-03-16	N2.57311	E9.90750	Rumsaïs Blatrix, Champlain Djiéto-Lordon	La1	La1H1	na	-	La2	La2H1
MAM11	MAM11	Leonardoxa africana africana	Petalomyrmex phylax	Cameroun	Mammelles	2009-03-16	N2.57311	E9.90750	Rumsaïs Blatrix, Champlain Djiéto-Lordon	La1	La1H1	na	-	La3	La3H1
MAM2	MAM2	Leonardoxa africana africana	Petalomyrmex phylax	Cameroun	Mammelles	2009-03-16	N2.57311	E9.90750	Rumsaïs Blatrix, Champlain Djiéto-Lordon	La1	La1H1	na	-	nr	-
MAM3	MAM3	Leonardoxa africana africana	Petalomyrmex phylax	Cameroun	Mammelles	2009-03-16	N2.57311	E9.90750	Rumsaïs Blatrix, Champlain Djiéto-Lordon	La1	La1H1	na	-	La2	La2H1
MAM4	MAM4	Leonardoxa africana africana	Petalomyrmex phylax	Cameroun	Mammelles	2009-03-16	N2.57311	E9.90750	Rumsaïs Blatrix, Champlain Djiéto-Lordon	La1	abc	na	-	La3	La3H1
MAM5	MAM5	Leonardoxa africana africana	Petalomyrmex phylax	Cameroun	Mammelles	2009-03-16	N2.57311	E9.90750	Rumsaïs Blatrix, Champlain Djiéto-Lordon	La1	La1H1	na	-	La3	La3H1
MAM6	MAM6	Leonardoxa africana africana	Petalomyrmex phylax	Cameroun	Mammelles	2009-03-16	N2.57311	E9.90750	Rumsaïs Blatrix, Champlain Djiéto-Lordon	La1	La1H1	na	-	La3	La3H1
MAM7	MAM7	Leonardoxa africana africana	Petalomyrmex phylax	Cameroun	Mammelles	2009-03-16	N2.57311	E9.90750	Rumsaïs Blatrix, Champlain Djiéto-Lordon	La1	La1H1	na	-	La2	La2H1
MAM8	MAM8	Leonardoxa africana africana	Petalomyrmex phylax	Cameroun	Mammelles	2009-03-16	N2.57311	E9.90750	Rumsaïs Blatrix, Champlain Djiéto-Lordon	La1	La1H1	na	-	La3	La3H1
MAM9	MAM9	Leonardoxa africana africana	Petalomyrmex phylax	Cameroun	Mammelles	2009-03-16	N2.57311	E9.90750	Rumsaïs Blatrix, Champlain Djiéto-Lordon	La1	La1H1	na	-	La3	La3H1
BONCHOMPI2-10	BONCHOMPI2-10	Leonardoxa africana africana	Petalomyrmex phylax	Cameroun	Nkolo	2009-03-08	N3.20540	E10.25030	Rumsaïs Blatrix, Champlain Djiéto-Lordon	La1	La1H14	na	-	La2	La2H2
BONCHOMPI2-1c1	BONCHOMPI2-1	Leonardoxa africana africana	Petalomyrmex phylax	Cameroun	Nkolo	2009-03-08	N3.20540	E10.25030	Rumsaïs Blatrix, Champlain Djiéto-Lordon	nr	-	La1	La1H1	nr	-
BONCHOMPI2-1c2	BONCHOMPI2-1	Leonardoxa africana africana	Petalomyrmex phylax	Cameroun	Nkolo	2009-03-08	N3.20540	E10.25030	Rumsaïs Blatrix, Champlain Djiéto-Lordon	La1	La1H1	na	-	La2	La2H2	La1	La1H1	nr	-	La1	La1H1	nr	-	nr	-
BONCHOMPI2-2	BONCHOMPI2-2	Leonardoxa africana africana	Petalomyrmex phylax	Cameroun	Nkolo	2009-03-08	N3.20540	E10.25030	Rumsaïs Blatrix, Champlain Djiéto-Lordon	La1	La1H1	na	-	La3	La3H1
BONCHOMPI2-3	BONCHOMPI2-3	Leonardoxa africana africana	Petalomyrmex phylax	Cameroun	Nkolo	2009-03-08	N3.20540	E10.25030	Rumsaïs Blatrix, Champlain Djiéto-Lordon	La1	La1H1	na	-	La3	La3H1
BONCHOMPI2-4c2	BONCHOMPI2-4	Leonardoxa africana africana	Petalomyrmex phylax	Cameroun	Nkolo	2009-03-08	N3.20540	E10.25030	Rumsaïs Blatrix, Champlain Djiéto-Lordon	La1	La1H1	na	-	La3	La3H1
BONCHOMPI2-5	BONCHOMPI2-5	Leonardoxa africana africana	Petalomyrmex phylax	Cameroun	Nkolo	2009-03-08	N3.20540	E10.25030	Rumsaïs Blatrix, Champlain Djiéto-Lordon	La1	La1H1	na	-	La3	La3H1
BONCHOMPI2-6	BONCHOMPI2-6	Leonardoxa africana africana	Petalomyrmex phylax	Cameroun	Nkolo	2009-03-08	N3.20540	E10.25030	Rumsaïs Blatrix, Champlain Djiéto-Lordon	nr	-	na	-	La3	La3H1	nr	-	La1	La1H18	La1	La1H1	La1	La1H17	nr	-	La1	La1H15	La1	La1H1	La1	La1H16
BONCHOMPI2-7	BONCHOMPI2-7	Leonardoxa africana africana	Petalomyrmex phylax	Cameroun	Nkolo	2009-03-08	N3.20540	E10.25030	Rumsaïs Blatrix, Champlain Djiéto-Lordon	La1	La1H1	na	-	La2	La2H2
BONCHOMPI2-8	BONCHOMPI2-8	Leonardoxa africana africana	Petalomyrmex phylax	Cameroun	Nkolo	2009-03-08	N3.20540	E10.25030	Rumsaïs Blatrix, Champlain Djiéto-Lordon	nr	-	na	-	na	-	La1	La1H1	La2	La2H3	La2	La2H2	La1	La1H3	La2	La2H4
BONCHOMPI2-9	BONCHOMPI2-9	Leonardoxa africana africana	Petalomyrmex phylax	Cameroun	Nkolo	2009-03-08	N3.20540	E10.25030	Rumsaïs Blatrix, Champlain Djiéto-Lordon	La1	La1H1	na	-	La2	La2H2
BOND1	BOND1	Leonardoxa africana africana	Petalomyrmex phylax	Cameroun	Nkolo	2009-03-10	N3.22145	E10.24829	Rumsaïs Blatrix, Champlain Djiéto-Lordon	La1	La1H1	na	-	La2	abc
BONF06	BONF06	Leonardoxa africana africana	Petalomyrmex phylax	Cameroun	Nkolo	2009-03-10	N3.22151	E10.24835	Rumsaïs Blatrix, Champlain Djiéto-Lordon	La1	La1H1	na	-	La2	La2H1
BONFCP07	BONFCP07	Leonardoxa africana africana	Petalomyrmex phylax	Cameroun	Nkolo	2009-03-10	N3.22102	E10.24786	Rumsaïs Blatrix, Champlain Djiéto-Lordon	nr	-	La1	La1H1	La2	La2H1
BONP07	BONP07	Leonardoxa africana africana	Petalomyrmex phylax	Cameroun	Nkolo	2009-03-10	N3.22147	E10.24818	Rumsaïs Blatrix, Champlain Djiéto-Lordon	La1	La1H1	na	-	La2	La2H1
BONS1c1	BONS1	Leonardoxa africana africana	Petalomyrmex phylax	Cameroun	Nkolo	2009-03-09	N3.22111	E10.24800	Rumsaïs Blatrix, Champlain Djiéto-Lordon	La1	La1H1	na	-	NO	-
BONS1c2	BONS1	Leonardoxa africana africana	Petalomyrmex phylax	Cameroun	Nkolo	2009-03-09	N3.22111	E10.24800	Rumsaïs Blatrix, Champlain Djiéto-Lordon	La1	La1H1	na	-	NO	-
BONS1c3	BONS1	Leonardoxa africana africana	Petalomyrmex phylax	Cameroun	Nkolo	2009-03-09	N3.22111	E10.24800	Rumsaïs Blatrix, Champlain Djiéto-Lordon	La1	abc	La1	tsa	nr	-
BONSE3c1	BONSE3	Leonardoxa africana africana	Petalomyrmex phylax	Cameroun	Nkolo	2009-03-10	N3.22086	E10.24787	Rumsaïs Blatrix, Champlain Djiéto-Lordon	La1	La1H1	La1	La1H1	nr	-
BONSE3c2	BONSE3	Leonardoxa africana africana	Petalomyrmex phylax	Cameroun	Nkolo	2009-03-10	N3.22086	E10.24787	Rumsaïs Blatrix, Champlain Djiéto-Lordon	nr	-	na	-	nr	-	La1	La1H1	La1	La1H13	La1	La1H4	La1	La1H5	nr	-	neurospora	-	La1	La1H1	La1	La1H1
BOUBW11c1	BOUBW11	Leonardoxa africana africana	Petalomyrmex phylax	Cameroun	Nkolo	2009-03-10	N3.22143	E10.24841	Rumsaïs Blatrix, Champlain Djiéto-Lordon	La1	La1H1	na	-	nr	-
BOUBW11c2	BOUBW11	Leonardoxa africana africana	Petalomyrmex phylax	Cameroun	Nkolo	2009-03-10	N3.22143	E10.24841	Rumsaïs Blatrix, Champlain Djiéto-Lordon	La1	La1H1	na	-	La2	La2H2
BOUBW12	BOUBW12	Leonardoxa africana africana	Petalomyrmex phylax	Cameroun	Nkolo	2009-03-10	N3.22137	E10.24831	Rumsaïs Blatrix, Champlain Djiéto-Lordon	La1	La1H1	na	-	nr	-
BOUBW13	BOUBW13	Leonardoxa africana africana	Petalomyrmex phylax	Cameroun	Nkolo	2009-03-10	N3.22144	E10.24821	Rumsaïs Blatrix, Champlain Djiéto-Lordon	nr	-	La1	La1H1	La3	La3H1
BOUBW14	BOUBW14	Leonardoxa africana africana	Petalomyrmex phylax	Cameroun	Nkolo	2009-03-10	N3.22141	E10.24840	Rumsaïs Blatrix, Champlain Djiéto-Lordon	La1	La1H1	na	-	La3	La3H1
BOULAA01c1	BOULAA01	Leonardoxa africana africana	Petalomyrmex phylax	Cameroun	Nkolo	2009-03-07	N3.18403	E10.23132	Rumsaïs Blatrix, Champlain Djiéto-Lordon	La1	La1H1	na	-	La3	La3H1
BOULAA01c2	BOULAA01	Leonardoxa africana africana	Petalomyrmex phylax	Cameroun	Nkolo	2009-03-07	N3.18403	E10.23132	Rumsaïs Blatrix, Champlain Djiéto-Lordon	La1	La1H1	na	-	La3	La3H1
BOULAA01c3	BOULAA01	Leonardoxa africana africana	Petalomyrmex phylax	Cameroun	Nkolo	2009-03-07	N3.18403	E10.23132	Rumsaïs Blatrix, Champlain Djiéto-Lordon	nr	-	La1	La1H1	La3	La3H1	La1	tsa
BOULAA03A	BOULAA03A	Leonardoxa africana africana	Petalomyrmex phylax	Cameroun	Nkolo	2009-03-10	N3.19918	E10.24551	Rumsaïs Blatrix, Champlain Djiéto-Lordon	La1	La1H1	na	-	La2	La2H2
BOULAA03Bc1	BOULAA03B	Leonardoxa africana africana	Petalomyrmex phylax	Cameroun	Nkolo	2009-03-10	N3.19918	E10.24551	Rumsaïs Blatrix, Champlain Djiéto-Lordon	La1	La1H1	na	-	La3	La3H1
BOULAA03Bc2	BOULAA03B	Leonardoxa africana africana	Petalomyrmex phylax	Cameroun	Nkolo	2009-03-10	N3.19918	E10.24551	Rumsaïs Blatrix, Champlain Djiéto-Lordon	La1	La1H1	na	-	La3	La3H1
BOULAA03Bc3	BOULAA03B	Leonardoxa africana africana	Petalomyrmex phylax	Cameroun	Nkolo	2009-03-10	N3.19918	E10.24551	Rumsaïs Blatrix, Champlain Djiéto-Lordon	La1	La1H1	na	-	La3	La3H1
BOULAA03Bc4	BOULAA03B	Leonardoxa africana africana	Petalomyrmex phylax	Cameroun	Nkolo	2009-03-10	N3.19918	E10.24551	Rumsaïs Blatrix, Champlain Djiéto-Lordon	La1	La1H1	na	-	La3	La3H1
BOULAA03Bc5	BOULAA03B	Leonardoxa africana africana	Petalomyrmex phylax	Cameroun	Nkolo	2009-03-10	N3.19918	E10.24551	Rumsaïs Blatrix, Champlain Djiéto-Lordon	La1	La1H1	na	-	La3	La3H1
BOULAA03C	BOULAA03C	Leonardoxa africana africana	Petalomyrmex phylax	Cameroun	Nkolo	2009-03-10	N3.19918	E10.24551	Rumsaïs Blatrix, Champlain Djiéto-Lordon	La1	La1H1	na	-	La2	La2H2
BOULAA04A	BOULAA04A	Leonardoxa africana africana	Petalomyrmex phylax	Cameroun	Nkolo	2009-03-10	N3.18423	E10.23149	Rumsaïs Blatrix, Champlain Djiéto-Lordon	La1	La1H1	na	-	La2	La2H1
BOULAA04B	BOULAA04B	Leonardoxa africana africana	Petalomyrmex phylax	Cameroun	Nkolo	2009-03-10	N3.18423	E10.23149	Rumsaïs Blatrix, Champlain Djiéto-Lordon	nr	-	na	-	La3	La3H1	La3	La3H1	nr	-	La1	La1H1	nr	-	La3	La3H1
BOULAA04C	BOULAA04C	Leonardoxa africana africana	Petalomyrmex phylax	Cameroun	Nkolo	2009-03-10	N3.18423	E10.23149	Rumsaïs Blatrix, Champlain Djiéto-Lordon	La1	La1H1	na	-	La3	La3H1
BOULAA04D	BOULAA04D	Leonardoxa africana africana	Petalomyrmex phylax	Cameroun	Nkolo	2009-03-10	N3.18423	E10.23149	Rumsaïs Blatrix, Champlain Djiéto-Lordon	La2	La2H1	La1	La1H1	na	-
REP19c1	REP19	Leonardoxa africana africana	Petalomyrmex phylax	Cameroun	Nkolo	2009-03-07	N3.22130	E10.24813	Rumsaïs Blatrix, Champlain Djiéto-Lordon	La1	La1H1	na	-	La3	La3H1
REP19c2	REP19	Leonardoxa africana africana	Petalomyrmex phylax	Cameroun	Nkolo	2009-03-07	N3.22130	E10.24813	Rumsaïs Blatrix, Champlain Djiéto-Lordon	La1	La1H1	na	-	nr	-
REP19c3	REP19	Leonardoxa africana africana	Petalomyrmex phylax	Cameroun	Nkolo	2009-03-07	N3.22130	E10.24813	Rumsaïs Blatrix, Champlain Djiéto-Lordon	La1	La1H1	na	-	NO	-
Data for the symbiosis between the ant Aphomomyrmex afer and the plant Leonardoxa africana subsp. letouzeyi
code of fungal sample	code of plant	plant species	ant species	country	locality	date of collection	latitude (°)	longitude (°)	collector	ITS_NS_sp	ITS_NS_h	clone1_sp	clone1_h	clone2_sp	clone2_h	clone3_sp	clone3_h	clone4_sp	clone4_h	clone5_sp	clone5_h	clone6_sp	clone6_h	clone7_sp	clone7_h	clone8_sp	clone8_h
IRI120	IRI120	Leonardoxa africana letouzeyi	Aphomomyrmex afer	Cameroun	Korup National Park	2009-03-02	N5.00992	E8.85842	Rumsaïs Blatrix, Champlain Djiéto-Lordon	Ll1	Ll1H2
IRI130	IRI130	Leonardoxa africana letouzeyi	Aphomomyrmex afer	Cameroun	Korup National Park	2009-03-02	N5.01022	E8.85822	Rumsaïs Blatrix, Champlain Djiéto-Lordon	Ll1	Ll1H1
IRI142	IRI142	Leonardoxa africana letouzeyi	Aphomomyrmex afer	Cameroun	Korup National Park	2009-03-02	N5.00955	E8.85871	Rumsaïs Blatrix, Champlain Djiéto-Lordon	nr	-
IRI182	IRI182	Leonardoxa africana letouzeyi	Aphomomyrmex afer	Cameroun	Korup National Park	2009-03-02	N5.00651	E8.85955	Rumsaïs Blatrix, Champlain Djiéto-Lordon	Fusarium	-
IRI184	IRI184	Leonardoxa africana letouzeyi	Aphomomyrmex afer	Cameroun	Korup National Park	2009-03-02	N5.00594	E8.85932	Rumsaïs Blatrix, Champlain Djiéto-Lordon	Ll1	Ll1H1
IRI19	IRI19	Leonardoxa africana letouzeyi	Aphomomyrmex afer	Cameroun	Korup National Park	2009-02-16	N5.00593	E8.85900	Rumsaïs Blatrix, Champlain Djiéto-Lordon	Ll1	Ll1H1
IRI210	IRI210	Leonardoxa africana letouzeyi	Aphomomyrmex afer	Cameroun	Korup National Park	2009-03-02	N5.00528	E8.85937	Rumsaïs Blatrix, Champlain Djiéto-Lordon	nr	-
IRI216b1	IRI216	Leonardoxa africana letouzeyi	Aphomomyrmex afer	Cameroun	Korup National Park	2009-02-15	N5.00487	E8.85952	Rumsaïs Blatrix, Champlain Djiéto-Lordon	nr	-
IRI217	IRI217	Leonardoxa africana letouzeyi	Aphomomyrmex afer	Cameroun	Korup National Park	2009-03-02	N5.00487	E8.85927	Rumsaïs Blatrix, Champlain Djiéto-Lordon	nr	-	Kh1	-	nr	-	Ll1	Ll1H3	Capnodiale	-	nr	-
IRI236B1	IRI236	Leonardoxa africana letouzeyi	Aphomomyrmex afer	Cameroun	Korup National Park	2009-02-15	N5.00324	E8.85938	Rumsaïs Blatrix, Champlain Djiéto-Lordon	nr	-
IRI243	IRI243	Leonardoxa africana letouzeyi	Aphomomyrmex afer	Cameroun	Korup National Park	2009-03-02	N5.00874	E8.85964	Rumsaïs Blatrix, Champlain Djiéto-Lordon	Ll1	Ll1H1
IRI252	IRI252	Leonardoxa africana letouzeyi	Aphomomyrmex afer	Cameroun	Korup National Park	2009-03-02	N5.00953	E8.86049	Rumsaïs Blatrix, Champlain Djiéto-Lordon	Ll1	abc
IRI269	IRI269	Leonardoxa africana letouzeyi	Aphomomyrmex afer	Cameroun	Korup National Park	2009-03-02	N5.00924	E8.86050	Rumsaïs Blatrix, Champlain Djiéto-Lordon	Ll1	Ll1H1
IRI260	IRI260	Leonardoxa africana letouzeyi	Aphomomyrmex afer	Cameroun	Korup National Park	2009-03-02	N5.00079	E8.85830	Rumsaïs Blatrix, Champlain Djiéto-Lordon	nr	-
IRI264	IRI264	Leonardoxa africana letouzeyi	Aphomomyrmex afer	Cameroun	Korup National Park	2009-03-02	N5.00762	E8.86098	Rumsaïs Blatrix, Champlain Djiéto-Lordon	nr	-
IRI270c1	IRI270	Leonardoxa africana letouzeyi	Aphomomyrmex afer	Cameroun	Korup National Park	2009-02-20	N5.01031	E8.86123	Rumsaïs Blatrix, Champlain Djiéto-Lordon	Ll1	Ll1H3
IRI90	IRI90	Leonardoxa africana letouzeyi	Aphomomyrmex afer	Cameroun	Korup National Park	2009-03-02	N5.00906	E8.85869	Rumsaïs Blatrix, Champlain Djiéto-Lordon	Candida	-
Data for the symbiosis between the Tetraponera ants and Barteria plants
code of fungal sample	code of plant	plant species	ant species	country	locality	date of collection	latitude (°)	longitude (°)	collector	ITS_NS_sp	ITS_NS_h	ITS_CTeY1_amp	ITS_CTeY1_h	ITS_CTeY9_amp	ITS_CTeY9_h
BFEdea1	BFEdea1	Barteria fistulosa	Tetraponera aethiops	Cameroun	Edea	2009-03-17	N3.66291	E10.11242	Rumsaïs Blatrix, Champlain Djiéto-Lordon	Y1	Y1H5	na	-	NO	-
BFEdea11	BFEdea11	Barteria fistulosa	Tetraponera aethiops	Cameroun	Edea	2009-03-17	N3.81659	E10.36158	Rumsaïs Blatrix, Champlain Djiéto-Lordon	nr	-	Y1	Y1H3	NO	-
BFEdea3	BFEdea3	Barteria fistulosa	Tetraponera aethiops	Cameroun	Edea	2009-03-17	N3.80793	E10.27236	Rumsaïs Blatrix, Champlain Djiéto-Lordon	nr	-	Y1	Y1H4	Y9	Y9H3
BFEdea5	BFEdea5	Barteria fistulosa	Tetraponera aethiops	Cameroun	Edea	2009-03-17	N3.80867	E10.28821	Rumsaïs Blatrix, Champlain Djiéto-Lordon	nr	-	Y1	tsa	nr	-
BFEdea6a	BFEdea6	Barteria fistulosa	Tetraponera aethiops	Cameroun	Edea	2009-03-17	N3.80867	E10.28821	Rumsaïs Blatrix, Champlain Djiéto-Lordon	Y9	Y9H5	Y1	Y1H4	na	-
BFEdea6b	BFEdea6	Barteria fistulosa	Tetraponera aethiops	Cameroun	Edea	2009-03-17	N3.80867	E10.28821	Rumsaïs Blatrix, Champlain Djiéto-Lordon	Y9	Y9H1	nr	-	na	-
BFEdea7	BFEdea7	Barteria fistulosa	Tetraponera aethiops	Cameroun	Edea	2009-03-17	N3.81028	E10.29931	Rumsaïs Blatrix, Champlain Djiéto-Lordon	Y1	Y1H4	na	-	NO	-
BFi21	BFi21	Barteria fistulosa	Tetraponera aethiops	Cameroun	Korup National Park	2009-02-22	N5.04200	E8.81598	Rumsaïs Blatrix, Champlain Djiéto-Lordon	NO	-	Y1	Y1H1	NO	-
BFi22	BFi22	Barteria fistulosa	Tetraponera aethiops	Cameroun	Korup National Park	2009-02-22	N5.03352	E8.83022	Rumsaïs Blatrix, Champlain Djiéto-Lordon	Neurospora	-	Y1	Y1H1	nr	-
BFi23	BFi23	Barteria fistulosa	Tetraponera aethiops	Cameroun	Korup National Park	2009-02-22	N5.03342	E8.83031	Rumsaïs Blatrix, Champlain Djiéto-Lordon	nr	-	Y1	Y1H2	NO	-
BFi24	BFi24	Barteria fistulosa	Tetraponera aethiops	Cameroun	Korup National Park	2009-02-22	N5.02929	E8.83083	Rumsaïs Blatrix, Champlain Djiéto-Lordon	NO	-	Y1	abc	NO	-
BFi25	BFi25	Barteria fistulosa	Tetraponera aethiops	Cameroun	Korup National Park	2009-02-22	N5.02803	E8.83076	Rumsaïs Blatrix, Champlain Djiéto-Lordon	Y1	Y1H1	na	-	NO	-
BFi26	BFi26	Barteria fistulosa	Tetraponera aethiops	Cameroun	Korup National Park	2009-02-22	N5.03872	E8.83043	Rumsaïs Blatrix, Champlain Djiéto-Lordon	nr	-	Y1	Y1H1	NO	-
BFi27c1	BFi27	Barteria fistulosa	Tetraponera aethiops	Cameroun	Korup National Park	2009-02-23	N5.01674	E8.86337	Rumsaïs Blatrix, Champlain Djiéto-Lordon	nr	-	Y1	Y1H1	NO	-
BFi27c2	BFi27	Barteria fistulosa	Tetraponera aethiops	Cameroun	Korup National Park	2009-02-23	N5.01674	E8.86337	Rumsaïs Blatrix, Champlain Djiéto-Lordon	Y1	abc	na	-	NO	-
BFi27c3	BFi27	Barteria fistulosa	Tetraponera aethiops	Cameroun	Korup National Park	2009-02-23	N5.01674	E8.86337	Rumsaïs Blatrix, Champlain Djiéto-Lordon	NO	-	Y1	Y1H1	NO	-
BFi27c4	BFi27	Barteria fistulosa	Tetraponera aethiops	Cameroun	Korup National Park	2009-02-23	N5.01674	E8.86337	Rumsaïs Blatrix, Champlain Djiéto-Lordon	nr	-	Y1	Y1H1	NO	-
BFi27c5	BFi27	Barteria fistulosa	Tetraponera aethiops	Cameroun	Korup National Park	2009-02-23	N5.01674	E8.86337	Rumsaïs Blatrix, Champlain Djiéto-Lordon	NO	-	Y1	Y1H1	NO	-
BFi28	BFi28	Barteria fistulosa	Tetraponera aethiops	Cameroun	Korup National Park	2009-02-22	N5.01141	E8.86419	Rumsaïs Blatrix, Champlain Djiéto-Lordon	Y9	Y9H4	NO	-	na	-
BFi29c1	BFi29	Barteria fistulosa	Tetraponera aethiops	Cameroun	Korup National Park	2009-02-24	N5.02033	E8.86479	Rumsaïs Blatrix, Champlain Djiéto-Lordon	NO	-	Y1	Y1H1	NO	-
BFi29c2	BFi29	Barteria fistulosa	Tetraponera aethiops	Cameroun	Korup National Park	2009-02-24	N5.02033	E8.86479	Rumsaïs Blatrix, Champlain Djiéto-Lordon	Y1	Y1H1	na	-	NO	-
BFi29c3	BFi29	Barteria fistulosa	Tetraponera aethiops	Cameroun	Korup National Park	2009-02-24	N5.02033	E8.86479	Rumsaïs Blatrix, Champlain Djiéto-Lordon	nr	-	na	-	nr	-
BFi29c4	BFi29	Barteria fistulosa	Tetraponera aethiops	Cameroun	Korup National Park	2009-02-24	N5.02033	E8.86479	Rumsaïs Blatrix, Champlain Djiéto-Lordon	Y1	Y1H1	na	-	nr	-
BFi30c1	BFi30	Barteria fistulosa	Tetraponera aethiops	Cameroun	Korup National Park	2009-02-24	N5.01926	E8.86404	Rumsaïs Blatrix, Champlain Djiéto-Lordon	Y1	Y1H1	na	-	nr	-
BFi30c2	BFi30	Barteria fistulosa	Tetraponera aethiops	Cameroun	Korup National Park	2009-02-24	N5.01926	E8.86404	Rumsaïs Blatrix, Champlain Djiéto-Lordon	Y1	abc	Y1	Y1H1	NO	-
BFi30c3	BFi30	Barteria fistulosa	Tetraponera aethiops	Cameroun	Korup National Park	2009-02-24	N5.01926	E8.86404	Rumsaïs Blatrix, Champlain Djiéto-Lordon	NO	-	Y1	Y1H1	NO	-
BFi31c1	BFi31	Barteria fistulosa	Tetraponera aethiops	Cameroun	Korup National Park	2009-02-25	N5.01041	E8.86826	Rumsaïs Blatrix, Champlain Djiéto-Lordon	Y9	abc	Y1	Y1H1	na	-
BFi31c2	BFi31	Barteria fistulosa	Tetraponera aethiops	Cameroun	Korup National Park	2009-02-25	N5.01041	E8.86826	Rumsaïs Blatrix, Champlain Djiéto-Lordon	Cryptoccocus	-	Y1	Y1H1	NO	-
BFi31c3	BFi31	Barteria fistulosa	Tetraponera aethiops	Cameroun	Korup National Park	2009-02-25	N5.01041	E8.86826	Rumsaïs Blatrix, Champlain Djiéto-Lordon	Y1	Y1H1	na	-	nr	-
BFi33	BFi33	Barteria fistulosa	Tetraponera aethiops	Cameroun	Korup National Park	2009-02-25	N5.01908	E8.86393	Rumsaïs Blatrix, Champlain Djiéto-Lordon	Y1	Y1H1	na	-	NO	-
BFi34	BFi34	Barteria fistulosa	Tetraponera aethiops	Cameroun	Korup National Park	2009-02-25	N5.01615	E8.86334	Rumsaïs Blatrix, Champlain Djiéto-Lordon	Y1	Y1H1	na	-	NO	-
BFii01	BFii01	Barteria fistulosa	Tetraponera aethiops	Cameroun	Korup National Park	2009-02-09	N5.00887	E8.86014	Rumsaïs Blatrix, Champlain Djiéto-Lordon	Y9	tsa	Y1	tsa	na	-
BFii02	BFii02	Barteria fistulosa	Tetraponera aethiops	Cameroun	Korup National Park	2009-02-09	N5.00888	E8.86010	Rumsaïs Blatrix, Champlain Djiéto-Lordon	nr	-	Y1	Y1H1	NO	-
BFii03	BFii03	Barteria fistulosa	Tetraponera aethiops	Cameroun	Korup National Park	2009-02-10	N5.00242	E8.86051	Rumsaïs Blatrix, Champlain Djiéto-Lordon	Y9	abc	NO	-	na	-
BFii05	BFii05	Barteria fistulosa	Tetraponera aethiops	Cameroun	Korup National Park	2009-02-10	N5.00286	E8.85970	Rumsaïs Blatrix, Champlain Djiéto-Lordon	Y1	abc	na	-	nr	-
BFii05b	BFii05	Barteria fistulosa	Tetraponera aethiops	Cameroun	Korup National Park	2009-02-10	N5.00286	E8.85970	Rumsaïs Blatrix, Champlain Djiéto-Lordon	nr	-	Y1	Y1H1	nr	-
BFii09c1	BFii09	Barteria fistulosa	Tetraponera aethiops	Cameroun	Korup National Park	2009-02-16	N5.00918	E8.85906	Rumsaïs Blatrix, Champlain Djiéto-Lordon	nr	-	Y1	Y1H1	Y9	Y9H1
BFii09c2	BFii09	Barteria fistulosa	Tetraponera aethiops	Cameroun	Korup National Park	2009-02-16	N5.00918	E8.85906	Rumsaïs Blatrix, Champlain Djiéto-Lordon	Y9	Y9H1	NO	-	na	-
BFii09c3	BFii09	Barteria fistulosa	Tetraponera aethiops	Cameroun	Korup National Park	2009-02-16	N5.00918	E8.85906	Rumsaïs Blatrix, Champlain Djiéto-Lordon	Y9	Y9H1	NO	-	na	-
BFii09c4	BFii09	Barteria fistulosa	Tetraponera aethiops	Cameroun	Korup National Park	2009-02-16	N5.00918	E8.85906	Rumsaïs Blatrix, Champlain Djiéto-Lordon	nr	-	NO	-	Y9	Y9H1
BFii13	BFii13	Barteria fistulosa	Tetraponera aethiops	Cameroun	Korup National Park	2009-02-12	N5.00346	E8.85931	Rumsaïs Blatrix, Champlain Djiéto-Lordon	NO	-	Y1	Y1H1	NO	-
BFii17	BFii17	Barteria fistulosa	Tetraponera aethiops	Cameroun	Korup National Park	2009-02-12	N5.00543	E8.85959	Rumsaïs Blatrix, Champlain Djiéto-Lordon	Y1	Y1H3	na	-	NO	-
BFii18c1	BFii18	Barteria fistulosa	Tetraponera aethiops	Cameroun	Korup National Park	2009-02-13	N5.00745	E8.86194	Rumsaïs Blatrix, Champlain Djiéto-Lordon	NO	-	Y1	Y1H1	NO	-
BFii18c2	BFii18	Barteria fistulosa	Tetraponera aethiops	Cameroun	Korup National Park	2009-02-13	N5.00745	E8.86194	Rumsaïs Blatrix, Champlain Djiéto-Lordon	Y1	Y1H1	na	-	NO	-
BFii18c3	BFii18	Barteria fistulosa	Tetraponera aethiops	Cameroun	Korup National Park	2009-02-13	N5.00745	E8.86194	Rumsaïs Blatrix, Champlain Djiéto-Lordon	nr	-	Y1	Y1H1	NO	-
BFii18c4	BFii18	Barteria fistulosa	Tetraponera aethiops	Cameroun	Korup National Park	2009-02-13	N5.00745	E8.86194	Rumsaïs Blatrix, Champlain Djiéto-Lordon	NO	-	Y1	Y1H1	NO	-
BFii18c5	BFii18	Barteria fistulosa	Tetraponera aethiops	Cameroun	Korup National Park	2009-02-13	N5.00745	E8.86194	Rumsaïs Blatrix, Champlain Djiéto-Lordon	Y1	Y1H1	na	-	NO	-
BFii19c1	BFii19	Barteria fistulosa	Tetraponera aethiops	Cameroun	Korup National Park	2009-02-21	N5.00902	E8.86009	Rumsaïs Blatrix, Champlain Djiéto-Lordon	Y9	abc	Y1	Y1H1	Y9	Y9H1
BFii19c2	BFii19	Barteria fistulosa	Tetraponera aethiops	Cameroun	Korup National Park	2009-02-21	N5.00902	E8.86009	Rumsaïs Blatrix, Champlain Djiéto-Lordon	nr	-	na	-	NO	-
BFii19c3	BFii19	Barteria fistulosa	Tetraponera aethiops	Cameroun	Korup National Park	2009-02-21	N5.00902	E8.86009	Rumsaïs Blatrix, Champlain Djiéto-Lordon	Y9	tsa	Y1	Y1H1	na	-
BFii19c4	BFii19	Barteria fistulosa	Tetraponera aethiops	Cameroun	Korup National Park	2009-02-21	N5.00902	E8.86009	Rumsaïs Blatrix, Champlain Djiéto-Lordon	nr	-	Y1	Y1H1	NO	-
BFii20	BFi20	Barteria fistulosa	Tetraponera aethiops	Cameroun	Korup National Park	2009-02-21	N4.99969	E8.85634	Rumsaïs Blatrix, Champlain Djiéto-Lordon	nr	-	Y1	Y1H1	NO	-
BFBOUBfi03	BFBOUBfi03	Barteria fistulosa	Tetraponera aethiops	Cameroun	Nkolo	2009-03-07	N3.18416	E10.23282	Rumsaïs Blatrix, Champlain Djiéto-Lordon	Y1	Y1H3	na	-	NO	-
BFBOUBfi04	BFBOUBfi04	Barteria fistulosa	Tetraponera aethiops	Cameroun	Nkolo	2009-03-07	N3.18420	E10.23380	Rumsaïs Blatrix, Champlain Djiéto-Lordon	Y1	Y1H3	na	-	NO	-
BFBOUBfi05	BFBOUBfi05	Barteria fistulosa	Tetraponera aethiops	Cameroun	Nkolo	2009-03-07	N3.18417	E10.23502	Rumsaïs Blatrix, Champlain Djiéto-Lordon	Y1	tsa	na	-	NO	-
BFBOUBfi06	BFBOUBfi06	Barteria fistulosa	Tetraponera aethiops	Cameroun	Nkolo	2009-03-07	N3.18787	E10.23909	Rumsaïs Blatrix, Champlain Djiéto-Lordon	Y1	Y1H3	na	-	NO	-
BFBOUBfi07	BFBOUBfi07	Barteria fistulosa	Tetraponera aethiops	Cameroun	Nkolo	2009-03-07	N3.18875	E10.24096	Rumsaïs Blatrix, Champlain Djiéto-Lordon	Y1	abc	na	-	NO	-
BFBOUBfi08	BFBOUBfi08	Barteria fistulosa	Tetraponera aethiops	Cameroun	Nkolo	2009-03-07	N3.19477	E10.24393	Rumsaïs Blatrix, Champlain Djiéto-Lordon	Y1	abc	na	-	NO	-
BFBOUBfi09	BFBOUBfi09	Barteria fistulosa	Tetraponera aethiops	Cameroun	Nkolo	2009-03-07	N3.20422	E10.25027	Rumsaïs Blatrix, Champlain Djiéto-Lordon	Y1	abc	na	-	NO	-
BFBOUBFi10	BFBOUBFi10	Barteria fistulosa	Tetraponera aethiops	Cameroun	Nkolo	2009-03-08	N3.19015	E10.24286	Rumsaïs Blatrix, Champlain Djiéto-Lordon	nr	-	Y1	Y1H3	Y9	Y9H6
BFBOUBfi11	BFBOUBfi11	Barteria fistulosa	Tetraponera aethiops	Cameroun	Nkolo	2009-03-08	N3.19726	E10.24586	Rumsaïs Blatrix, Champlain Djiéto-Lordon	Y1	Y1H3	na	-	NO	-
BFBOUBfi12	BFBOUBfi12	Barteria fistulosa	Tetraponera aethiops	Cameroun	Nkolo	2009-03-08	N3.20477	E10.25039	Rumsaïs Blatrix, Champlain Djiéto-Lordon	Y1	abc	na	-	NO	-
BFBOUBfi13a	BFBOUBfi13	Barteria fistulosa	Tetraponera aethiops	Cameroun	Nkolo	2009-03-08	N3.20495	E10.25036	Rumsaïs Blatrix, Champlain Djiéto-Lordon	Y1	abc	na	-	NO	-
BFBOUBfi13b	BFBOUBfi13	Barteria fistulosa	Tetraponera aethiops	Cameroun	Nkolo	2009-03-08	N3.20495	E10.25036	Rumsaïs Blatrix, Champlain Djiéto-Lordon	Y1	abc	na	-	NO	-
BFBOUBfi14	BFBOUBfi14	Barteria fistulosa	Tetraponera aethiops	Cameroun	Nkolo	2009-03-08	N3.20521	E10.25063	Rumsaïs Blatrix, Champlain Djiéto-Lordon	Y1	tsa	Y1	Y1H3	NO	-
BFBOUBfi15	BFBOUBfi15	Barteria fistulosa	Tetraponera aethiops	Cameroun	Nkolo	2009-03-08	N3.21814	E10.26555	Rumsaïs Blatrix, Champlain Djiéto-Lordon	nr	-	Y1	Y1H3	Y9	abc
BFBOUBfi16	BFBOUBfi16	Barteria fistulosa	Tetraponera aethiops	Cameroun	Nkolo	2009-03-08	N3.22085	E10.26328	Rumsaïs Blatrix, Champlain Djiéto-Lordon	nr	-	Y1	Y1H3	NO	-
BFBOUBfi17	BFBOUBfi17	Barteria fistulosa	Tetraponera aethiops	Cameroun	Nkolo	2009-03-08	N3.22061	E10.25492	Rumsaïs Blatrix, Champlain Djiéto-Lordon	nr	-	Y1	Y1H3	NO	-
BFBOUBfi18	BFBOUBfi18	Barteria fistulosa	Tetraponera aethiops	Cameroun	Nkolo	2009-03-09	N3.22369	E10.25058	Rumsaïs Blatrix, Champlain Djiéto-Lordon	Y1	Y1H3	Y1	Y1H3	NO	-
BFBOUBfi19	BFBOUBfi19	Barteria fistulosa	Tetraponera aethiops	Cameroun	Nkolo	2009-03-09	N3.22296	E10.25965	Rumsaïs Blatrix, Champlain Djiéto-Lordon	Y1	Y1H3	na	-	NO	-
BFBOUBfi20	BFBOUBfi20	Barteria fistulosa	Tetraponera aethiops	Cameroun	Nkolo	2009-03-09	N3.22219	E10.25940	Rumsaïs Blatrix, Champlain Djiéto-Lordon	nr	-	Y1	Y1H3	NO	-
BFPama1	BFPama1	Barteria fistulosa	Tetraponera aethiops	Cameroun	Nkolo	2009-03-17	N3.40198	E10.11308	Rumsaïs Blatrix, Champlain Djiéto-Lordon	NO	NO	Y1	Y1H3	NO	-
BFMand1	BFMand1	Barteria fistulosa	Tetraponera aethiops	Cameroun	Yaounde	2009-03-17	N3.76489	E11.09636	Rumsaïs Blatrix, Champlain Djiéto-Lordon	Y1	Y1H3	na	-	NO	-
BFMand2	BFMand2	Barteria fistulosa	Tetraponera aethiops	Cameroun	Yaounde	2009-03-17	N3.77174	E11.17218	Rumsaïs Blatrix, Champlain Djiéto-Lordon	Y9	Y9H2	NO	-	na	-
BFMand3	BFMand3	Barteria fistulosa	Tetraponera aethiops	Cameroun	Yaounde	2009-03-17	N3.76816	E11.18495	Rumsaïs Blatrix, Champlain Djiéto-Lordon	NO	-	NO	-	nr	-
BFMand4	BFMand4	Barteria fistulosa	Tetraponera aethiops	Cameroun	Yaounde	2009-03-17	N3.76444	E11.19580	Rumsaïs Blatrix, Champlain Djiéto-Lordon	Y1	Y1H3	na	-	NO	-
BFMand5	BFMand5	Barteria fistulosa	Tetraponera aethiops	Cameroun	Yaounde	2009-03-17	N3.77113	E11.22227	Rumsaïs Blatrix, Champlain Djiéto-Lordon	nr	-	nr	-	NO	-
BFMand6	BFMand6	Barteria fistulosa	Tetraponera aethiops	Cameroun	Yaounde	2009-03-17	N3.77131	E11.22039	Rumsaïs Blatrix, Champlain Djiéto-Lordon	Y9	tsa	NO	-	NO	-
BF439	BF439	Barteria fistulosa	Tetraponera aethiops	Cameroun	Ambam	2012-01-20	N2.54781	E11.29509	Rumsaïs Blatrix, Champlain Djiéto-Lordon	na	na	YES	-	NO	-
BF440	BF440	Barteria fistulosa	Tetraponera aethiops	Cameroun	Ambam	2012-01-20	N2.39224	E11.29072	Rumsaïs Blatrix, Champlain Djiéto-Lordon	na	na	NO	-	NO	-
BF441	BF441	Barteria fistulosa	Tetraponera aethiops	Cameroun	Ambam	2012-01-21	N2.27933	E11.29775	Rumsaïs Blatrix, Champlain Djiéto-Lordon	na	na	NO	-	NO	-
BF442	BF442	Barteria fistulosa	Tetraponera aethiops	Cameroun	Ambam	2012-01-21	N2.27192	E11.29486	Rumsaïs Blatrix, Champlain Djiéto-Lordon	na	na	YES	-	NO	-
BF443	BF443	Barteria fistulosa	Tetraponera aethiops	Cameroun	Ambam	2012-01-21	N2.26678	E11.28733	Rumsaïs Blatrix, Champlain Djiéto-Lordon	na	na	YES	-	NO	-
BF444	BF444	Barteria fistulosa	Tetraponera aethiops	Cameroun	Ambam	2012-01-21	N2.26557	E11.25971	Rumsaïs Blatrix, Champlain Djiéto-Lordon	na	na	YES	-	NO	-
BF445	BF445	Barteria fistulosa	Tetraponera aethiops	Cameroun	Ambam	2012-01-21	N2.26747	E11.25601	Rumsaïs Blatrix, Champlain Djiéto-Lordon	na	na	YES	-	YES	-
BF446	BF446	Barteria fistulosa	Tetraponera aethiops	Cameroun	Ambam	2012-01-21	N2.23716	E11.14873	Rumsaïs Blatrix, Champlain Djiéto-Lordon	na	na	YES	-	YES	-
BF447	BF447	Barteria fistulosa	Tetraponera aethiops	Cameroun	Ambam	2012-01-21	N2.21418	E11.07668	Rumsaïs Blatrix, Champlain Djiéto-Lordon	na	na	NO	-	NO	-
BF448	BF448	Barteria fistulosa	Tetraponera aethiops	Cameroun	Ambam	2012-01-21	N2.20913	E11.06869	Rumsaïs Blatrix, Champlain Djiéto-Lordon	na	na	YES	-	NO	-
BF449	BF449	Barteria fistulosa	Tetraponera aethiops	Cameroun	Ambam	2012-01-21	N2.20882	E11.06501	Rumsaïs Blatrix, Champlain Djiéto-Lordon	na	na	YES	-	NO	-
BF450	BF450	Barteria fistulosa	Tetraponera aethiops	Cameroun	Ambam	2012-01-21	N2.20951	E11.03777	Rumsaïs Blatrix, Champlain Djiéto-Lordon	na	na	YES	-	NO	-
BF450	BF450	Barteria fistulosa	Tetraponera aethiops	Cameroun	Ambam	2012-01-21	N2.20951	E11.03777	Rumsaïs Blatrix, Champlain Djiéto-Lordon	na	na	YES	-	NO	-
BF451	BF451	Barteria fistulosa	Tetraponera aethiops	Cameroun	Ambam	2012-01-21	N2.20723	E11.03423	Rumsaïs Blatrix, Champlain Djiéto-Lordon	na	na	YES	-	NO	-
BF452	BF452	Barteria fistulosa	Tetraponera aethiops	Cameroun	Ambam	2012-01-21	N2.19727	E11.03050	Rumsaïs Blatrix, Champlain Djiéto-Lordon	na	na	NO	-	NO	-
BF453	BF453	Barteria fistulosa	Tetraponera aethiops	Cameroun	Ambam	2012-01-21	N2.19191	E11.02231	Rumsaïs Blatrix, Champlain Djiéto-Lordon	na	na	NO	-	NO	-
BF454	BF454	Barteria fistulosa	Tetraponera aethiops	Cameroun	Ambam	2012-01-21	N2.22034	E10.93568	Rumsaïs Blatrix, Champlain Djiéto-Lordon	na	na	YES	-	YES	-
BF455	BF455	Barteria fistulosa	Tetraponera aethiops	Cameroun	Ambam	2012-01-21	N2.22023	E10.93204	Rumsaïs Blatrix, Champlain Djiéto-Lordon	na	na	NO	-	NO	-
BF457	BF457	Barteria fistulosa	Tetraponera aethiops	Cameroun	Ambam	2012-01-21	N2.22419	E10.91968	Rumsaïs Blatrix, Champlain Djiéto-Lordon	na	na	YES	-	YES	-
BF458	BF458	Barteria fistulosa	Tetraponera aethiops	Cameroun	Ambam	2012-01-21	N2.22029	E10.93087	Rumsaïs Blatrix, Champlain Djiéto-Lordon	na	na	NO	-	YES	-
BF459	BF459	Barteria fistulosa	Tetraponera aethiops	Cameroun	Ambam	2012-01-22	N2.37759	E11.30704	Rumsaïs Blatrix, Champlain Djiéto-Lordon	na	na	YES	-	YES	-
BF460	BF460	Barteria fistulosa	Tetraponera aethiops	Cameroun	Ambam	2012-01-22	N2.37599	E11.33632	Rumsaïs Blatrix, Champlain Djiéto-Lordon	na	na	NO	-	NO	-
BF461	BF461	Barteria fistulosa	Tetraponera aethiops	Cameroun	Ambam	2012-01-22	N2.37395	E11.35088	Rumsaïs Blatrix, Champlain Djiéto-Lordon	na	na	YES	-	YES	-
BF462	BF462	Barteria fistulosa	Tetraponera aethiops	Cameroun	Ambam	2012-01-22	N2.33997	E11.45321	Rumsaïs Blatrix, Champlain Djiéto-Lordon	na	na	YES	-	NO	-
BF463	BF463	Barteria fistulosa	Tetraponera aethiops	Cameroun	Ambam	2012-01-22	N2.34542	E11.46492	Rumsaïs Blatrix, Champlain Djiéto-Lordon	na	na	YES	-	NO	-
BF464	BF464	Barteria fistulosa	Tetraponera aethiops	Cameroun	Ambam	2012-01-22	N2.34540	E11.46496	Rumsaïs Blatrix, Champlain Djiéto-Lordon	na	na	YES	-	NO	-
BF465	BF465	Barteria fistulosa	Tetraponera aethiops	Cameroun	Ambam	2012-01-22	N2.34509	E11.46521	Rumsaïs Blatrix, Champlain Djiéto-Lordon	na	na	YES	-	NO	-
BF466	BF466	Barteria fistulosa	Tetraponera aethiops	Cameroun	Ambam	2012-01-22	N2.34065	E11.47483	Rumsaïs Blatrix, Champlain Djiéto-Lordon	na	na	YES	-	NO	-
BF467	BF467	Barteria fistulosa	Tetraponera aethiops	Cameroun	Ambam	2012-01-22	N2.33950	E11.48894	Rumsaïs Blatrix, Champlain Djiéto-Lordon	na	na	NO	-	NO	-
BF468	BF468	Barteria fistulosa	Tetraponera aethiops	Cameroun	Ambam	2012-01-22	N2.34364	E11.50101	Rumsaïs Blatrix, Champlain Djiéto-Lordon	na	na	YES	-	NO	-
BF469	BF469	Barteria fistulosa	Tetraponera aethiops	Cameroun	Ambam	2012-01-22	N2.34407	E11.50494	Rumsaïs Blatrix, Champlain Djiéto-Lordon	na	na	YES	-	YES	-
BF470	BF470	Barteria fistulosa	Tetraponera aethiops	Cameroun	Ambam	2012-01-22	N2.34639	E11.51470	Rumsaïs Blatrix, Champlain Djiéto-Lordon	na	na	YES	-	NO	-
BF471	BF471	Barteria fistulosa	Tetraponera aethiops	Cameroun	Ambam	2012-01-22	N2.34738	E11.51516	Rumsaïs Blatrix, Champlain Djiéto-Lordon	na	na	YES	-	YES	-
BF472	BF472	Barteria fistulosa	Tetraponera aethiops	Cameroun	Ambam	2012-01-22	N2.34774	E11.51597	Rumsaïs Blatrix, Champlain Djiéto-Lordon	na	na	YES	-	NO	-
BF473	BF473	Barteria fistulosa	Tetraponera aethiops	Cameroun	Ambam	2012-01-22	N2.36944	E11.56232	Rumsaïs Blatrix, Champlain Djiéto-Lordon	na	na	YES	-	NO	-
BF474	BF474	Barteria fistulosa	Tetraponera aethiops	Cameroun	Ambam	2012-01-22	N2.38910	E11.56590	Rumsaïs Blatrix, Champlain Djiéto-Lordon	na	na	NO	-	NO	-
BF475	BF475	Barteria fistulosa	Tetraponera aethiops	Cameroun	Ambam	2012-01-22	N2.41865	E11.54945	Rumsaïs Blatrix, Champlain Djiéto-Lordon	na	na	YES	-	NO	-
BF476	BF476	Barteria fistulosa	Tetraponera aethiops	Cameroun	Ambam	2012-01-22	N2.42003	E11.54782	Rumsaïs Blatrix, Champlain Djiéto-Lordon	na	na	NO	-	NO	-
BF477	BF477	Barteria fistulosa	Tetraponera aethiops	Cameroun	Ambam	2012-01-22	N2.42120	E11.53599	Rumsaïs Blatrix, Champlain Djiéto-Lordon	na	na	NO	-	NO	-
BF478	BF478	Barteria fistulosa	Tetraponera aethiops	Cameroun	Ambam	2012-01-22	N2.45361	E11.44313	Rumsaïs Blatrix, Champlain Djiéto-Lordon	na	na	NO	-	NO	-
BF479	BF479	Barteria fistulosa	Tetraponera aethiops	Cameroun	Ambam	2012-01-22	N2.46528	E11.40787	Rumsaïs Blatrix, Champlain Djiéto-Lordon	na	na	YES	-	NO	-
BF480	BF480	Barteria fistulosa	Tetraponera aethiops	Cameroun	Ambam	2012-01-22	N2.46508	E11.40777	Rumsaïs Blatrix, Champlain Djiéto-Lordon	na	na	YES	-	NO	-
BF481	BF481	Barteria fistulosa	Tetraponera aethiops	Cameroun	Ambam	2012-01-22	N2.20486	E11.33480	Rumsaïs Blatrix, Champlain Djiéto-Lordon	na	na	NO	-	NO	-
BF482	BF482	Barteria fistulosa	Tetraponera aethiops	Cameroun	Ambam	2012-01-22	N2.19881	E11.31591	Rumsaïs Blatrix, Champlain Djiéto-Lordon	na	na	NO	-	NO	-
BF483	BF483	Barteria fistulosa	Tetraponera aethiops	Cameroun	Ambam	2012-01-22	N2.19711	E11.30093	Rumsaïs Blatrix, Champlain Djiéto-Lordon	na	na	YES	-	NO	-
BF484	BF484	Barteria fistulosa	Tetraponera aethiops	Cameroun	Ambam	2012-01-22	N2.19595	E11.29293	Rumsaïs Blatrix, Champlain Djiéto-Lordon	na	na	NO	-	NO	-
BF485	BF485	Barteria fistulosa	Tetraponera aethiops	Cameroun	Ambam	2012-01-22	N2.19704	E11.26623	Rumsaïs Blatrix, Champlain Djiéto-Lordon	na	na	NO	-	NO	-
BF486	BF486	Barteria fistulosa	Tetraponera aethiops	Cameroun	Ambam	2012-01-22	N2.20214	E11.26558	Rumsaïs Blatrix, Champlain Djiéto-Lordon	na	na	NO	-	NO	-
BF487	BF487	Barteria fistulosa	Tetraponera aethiops	Cameroun	Ambam	2012-01-22	N2.21411	E11.23052	Rumsaïs Blatrix, Champlain Djiéto-Lordon	na	na	NO	-	NO	-
BF488	BF488	Barteria fistulosa	Tetraponera aethiops	Cameroun	Ambam	2012-01-22	N2.21697	E11.22069	Rumsaïs Blatrix, Champlain Djiéto-Lordon	na	na	NO	-	NO	-
BF489	BF489	Barteria fistulosa	Tetraponera aethiops	Cameroun	Ambam	2012-01-23	N2.34479	E11.19427	Rumsaïs Blatrix, Champlain Djiéto-Lordon	na	na	YES	-	NO	-
BF490	BF490	Barteria fistulosa	Tetraponera aethiops	Cameroun	Ambam	2012-01-23	N2.35574	E11.15875	Rumsaïs Blatrix, Champlain Djiéto-Lordon	na	na	NO	-	NO	-
BF491	BF491	Barteria fistulosa	Tetraponera aethiops	Cameroun	Ambam	2012-01-23	N2.33988	E11.13456	Rumsaïs Blatrix, Champlain Djiéto-Lordon	na	na	YES	-	NO	-
BF492	BF492	Barteria fistulosa	Tetraponera aethiops	Cameroun	Ambam	2012-01-23	N2.33889	E11.11456	Rumsaïs Blatrix, Champlain Djiéto-Lordon	na	na	YES	-	NO	-
BF493	BF493	Barteria fistulosa	Tetraponera aethiops	Cameroun	Ambam	2012-01-23	N2.33874	E11.11345	Rumsaïs Blatrix, Champlain Djiéto-Lordon	na	na	YES	-	YES	-
BF494	BF494	Barteria fistulosa	Tetraponera aethiops	Cameroun	Ambam	2012-01-23	N2.33917	E11.09344	Rumsaïs Blatrix, Champlain Djiéto-Lordon	na	na	NO	-	YES	-
BF495	BF495	Barteria fistulosa	Tetraponera aethiops	Cameroun	Ambam	2012-01-23	N2.46532	E11.17401	Rumsaïs Blatrix, Champlain Djiéto-Lordon	na	na	YES	-	NO	-
BF496	BF496	Barteria fistulosa	Tetraponera aethiops	Cameroun	Ambam	2012-01-23	N2.48474	E11.17299	Rumsaïs Blatrix, Champlain Djiéto-Lordon	na	na	YES	-	NO	-
BF497	BF497	Barteria fistulosa	Tetraponera aethiops	Cameroun	Ambam	2012-01-23	N2.48474	E11.17299	Rumsaïs Blatrix, Champlain Djiéto-Lordon	na	na	YES	-	NO	-
BF498	BF498	Barteria fistulosa	Tetraponera aethiops	Cameroun	Ambam	2012-01-23	N2.48476	E11.17297	Rumsaïs Blatrix, Champlain Djiéto-Lordon	na	na	YES	-	NO	-
BF499	BF499	Barteria fistulosa	Tetraponera aethiops	Cameroun	Ambam	2012-01-23	N2.48469	E11.17298	Rumsaïs Blatrix, Champlain Djiéto-Lordon	na	na	YES	-	NO	-
BF501	BF501	Barteria fistulosa	Tetraponera aethiops	Cameroun	Ambam	2012-01-23	N2.51430	E11.13882	Rumsaïs Blatrix, Champlain Djiéto-Lordon	na	na	YES	-	NO	-
BF319	BF319	Barteria fistulosa	Tetraponera aethiops	Cameroun	Djoum	2012-01-15	N2.59374	E12.65997	Rumsaïs Blatrix, Champlain Djiéto-Lordon	na	na	YES	-	NO	-
BF321	BF321	Barteria fistulosa	Tetraponera aethiops	Cameroun	Djoum	2012-01-15	N2.64444	E12.66549	Rumsaïs Blatrix, Champlain Djiéto-Lordon	na	na	YES	-	NO	-
BF323	BF323	Barteria fistulosa	Tetraponera aethiops	Cameroun	Djoum	2012-01-15	N2.56852	E12.66603	Rumsaïs Blatrix, Champlain Djiéto-Lordon	na	na	NO	-	NO	-
BF324	BF324	Barteria fistulosa	Tetraponera aethiops	Cameroun	Djoum	2012-01-15	N2.58235	E12.66372	Rumsaïs Blatrix, Champlain Djiéto-Lordon	na	na	NO	-	NO	-
BF325	BF325	Barteria fistulosa	Tetraponera aethiops	Cameroun	Djoum	2012-01-16	N2.67088	E12.70418	Rumsaïs Blatrix, Champlain Djiéto-Lordon	na	na	YES	-	NO	-
BF326	BF326	Barteria fistulosa	Tetraponera aethiops	Cameroun	Djoum	2012-01-16	N2.66870	E12.71932	Rumsaïs Blatrix, Champlain Djiéto-Lordon	na	na	YES	-	NO	-
BF327	BF327	Barteria fistulosa	Tetraponera aethiops	Cameroun	Djoum	2012-01-16	N2.66663	E12.72047	Rumsaïs Blatrix, Champlain Djiéto-Lordon	na	na	YES	-	NO	-
BF328	BF328	Barteria fistulosa	Tetraponera aethiops	Cameroun	Djoum	2012-01-16	N2.65436	E12.75359	Rumsaïs Blatrix, Champlain Djiéto-Lordon	na	na	NO	-	NO	-
BF329	BF329	Barteria fistulosa	Tetraponera aethiops	Cameroun	Djoum	2012-01-16	N2.65261	E12.78250	Rumsaïs Blatrix, Champlain Djiéto-Lordon	na	na	YES	-	NO	-
BF330	BF330	Barteria fistulosa	Tetraponera aethiops	Cameroun	Djoum	2012-01-16	N2.65059	E12.79894	Rumsaïs Blatrix, Champlain Djiéto-Lordon	na	na	YES	-	NO	-
BF331	BF331	Barteria fistulosa	Tetraponera aethiops	Cameroun	Djoum	2012-01-16	N2.64992	E12.80123	Rumsaïs Blatrix, Champlain Djiéto-Lordon	na	na	YES	-	NO	-
BF332	BF332	Barteria fistulosa	Tetraponera aethiops	Cameroun	Djoum	2012-01-16	N2.64987	E12.80120	Rumsaïs Blatrix, Champlain Djiéto-Lordon	na	na	YES	-	NO	-
BF333	BF333	Barteria fistulosa	Tetraponera aethiops	Cameroun	Djoum	2012-01-16	N2.65805	E12.81638	Rumsaïs Blatrix, Champlain Djiéto-Lordon	na	na	YES	-	NO	-
BF401	BF401	Barteria fistulosa	Tetraponera aethiops	Cameroun	Djoum	2012-01-19	N2.53983	E12.67002	Rumsaïs Blatrix, Champlain Djiéto-Lordon	na	na	YES	-	NO	-
BF402	BF402	Barteria fistulosa	Tetraponera aethiops	Cameroun	Djoum	2012-01-19	N2.52146	E12.66121	Rumsaïs Blatrix, Champlain Djiéto-Lordon	na	na	YES	-	NO	-
BF403	BF403	Barteria fistulosa	Tetraponera aethiops	Cameroun	Djoum	2012-01-19	N2.51242	E12.66720	Rumsaïs Blatrix, Champlain Djiéto-Lordon	na	na	YES	-	NO	-
BF404	BF404	Barteria fistulosa	Tetraponera aethiops	Cameroun	Djoum	2012-01-19	N2.47742	E12.68608	Rumsaïs Blatrix, Champlain Djiéto-Lordon	na	na	YES	-	NO	-
BF405	BF405	Barteria fistulosa	Tetraponera aethiops	Cameroun	Djoum	2012-01-19	N2.47528	E12.68426	Rumsaïs Blatrix, Champlain Djiéto-Lordon	na	na	YES	-	NO	-
BF406	BF406	Barteria fistulosa	Tetraponera aethiops	Cameroun	Djoum	2012-01-19	N2.47431	E12.68347	Rumsaïs Blatrix, Champlain Djiéto-Lordon	na	na	YES	-	NO	-
BF407	BF407	Barteria fistulosa	Tetraponera aethiops	Cameroun	Djoum	2012-01-19	N2.43530	E12.65860	Rumsaïs Blatrix, Champlain Djiéto-Lordon	na	na	YES	-	NO	-
BF408	BF408	Barteria fistulosa	Tetraponera aethiops	Cameroun	Djoum	2012-01-19	N2.42710	E12.63208	Rumsaïs Blatrix, Champlain Djiéto-Lordon	na	na	NO	-	NO	-
BF409	BF409	Barteria fistulosa	Tetraponera aethiops	Cameroun	Djoum	2012-01-19	N2.42846	E12.57482	Rumsaïs Blatrix, Champlain Djiéto-Lordon	na	na	YES	-	NO	-
BF410	BF410	Barteria fistulosa	Tetraponera aethiops	Cameroun	Djoum	2012-01-19	N2.40917	E12.51316	Rumsaïs Blatrix, Champlain Djiéto-Lordon	na	na	YES	-	YES	-
BF411	BF411	Barteria fistulosa	Tetraponera aethiops	Cameroun	Djoum	2012-01-19	N2.41234	E12.42903	Rumsaïs Blatrix, Champlain Djiéto-Lordon	na	na	YES	-	NO	-
BF335	BF335	Barteria fistulosa	Tetraponera aethiops	Cameroun	Djoum-E	2012-01-16	N2.71226	E13.02444	Rumsaïs Blatrix, Champlain Djiéto-Lordon	na	na	YES	-	NO	-
BF336	BF336	Barteria fistulosa	Tetraponera aethiops	Cameroun	Djoum-E	2012-01-16	N2.71231	E13.02485	Rumsaïs Blatrix, Champlain Djiéto-Lordon	na	na	YES	-	NO	-
BF337	BF337	Barteria fistulosa	Tetraponera aethiops	Cameroun	Djoum-E	2012-01-16	N2.71532	E13.03514	Rumsaïs Blatrix, Champlain Djiéto-Lordon	na	na	YES	-	YES	-
BF338	BF338	Barteria fistulosa	Tetraponera aethiops	Cameroun	Djoum-E	2012-01-16	N2.72085	E13.04775	Rumsaïs Blatrix, Champlain Djiéto-Lordon	na	na	YES	-	NO	-
BF339	BF339	Barteria fistulosa	Tetraponera aethiops	Cameroun	Djoum-E	2012-01-16	N2.72084	E13.04760	Rumsaïs Blatrix, Champlain Djiéto-Lordon	na	na	YES	-	NO	-
BF340	BF340	Barteria fistulosa	Tetraponera aethiops	Cameroun	Djoum-E	2012-01-16	N2.72060	E13.04756	Rumsaïs Blatrix, Champlain Djiéto-Lordon	na	na	YES	-	NO	-
BF341	BF341	Barteria fistulosa	Tetraponera aethiops	Cameroun	Djoum-E	2012-01-16	N2.72266	E13.05436	Rumsaïs Blatrix, Champlain Djiéto-Lordon	na	na	YES	-	NO	-
BF385	BF385	Barteria fistulosa	Tetraponera aethiops	Cameroun	Djoum-E	2012-01-18	N2.63202	E13.31267	Rumsaïs Blatrix, Champlain Djiéto-Lordon	na	na	YES	-	NO	-
BF386	BF386	Barteria fistulosa	Tetraponera aethiops	Cameroun	Djoum-E	2012-01-18	N2.65477	E13.28048	Rumsaïs Blatrix, Champlain Djiéto-Lordon	na	na	YES	-	NO	-
BF387	BF387	Barteria fistulosa	Tetraponera aethiops	Cameroun	Djoum-E	2012-01-18	N2.67024	E13.25207	Rumsaïs Blatrix, Champlain Djiéto-Lordon	na	na	NO	-	NO	-
BF388	BF388	Barteria fistulosa	Tetraponera aethiops	Cameroun	Djoum-E	2012-01-18	N2.67826	E13.23594	Rumsaïs Blatrix, Champlain Djiéto-Lordon	na	na	YES	-	NO	-
BF389	BF389	Barteria fistulosa	Tetraponera aethiops	Cameroun	Djoum-E	2012-01-18	N2.68087	E13.22876	Rumsaïs Blatrix, Champlain Djiéto-Lordon	na	na	YES	-	NO	-
BF390	BF390	Barteria fistulosa	Tetraponera aethiops	Cameroun	Djoum-E	2012-01-18	N2.68481	E13.21480	Rumsaïs Blatrix, Champlain Djiéto-Lordon	na	na	YES	-	NO	-
BF391	BF391	Barteria fistulosa	Tetraponera aethiops	Cameroun	Djoum-E	2012-01-18	N2.68470	E13.21009	Rumsaïs Blatrix, Champlain Djiéto-Lordon	na	na	YES	-	NO	-
BF392	BF392	Barteria fistulosa	Tetraponera aethiops	Cameroun	Djoum-E	2012-01-18	N2.68385	E13.20422	Rumsaïs Blatrix, Champlain Djiéto-Lordon	na	na	YES	-	NO	-
BF394	BF394	Barteria fistulosa	Tetraponera aethiops	Cameroun	Djoum-E	2012-01-18	N2.67910	E13.19457	Rumsaïs Blatrix, Champlain Djiéto-Lordon	na	na	YES	-	NO	-
BF395	BF395	Barteria fistulosa	Tetraponera aethiops	Cameroun	Djoum-E	2012-01-18	N2.67918	E13.19460	Rumsaïs Blatrix, Champlain Djiéto-Lordon	na	na	YES	-	NO	-
BF396	BF396	Barteria fistulosa	Tetraponera aethiops	Cameroun	Djoum-E	2012-01-18	N2.70315	E13.12283	Rumsaïs Blatrix, Champlain Djiéto-Lordon	na	na	YES	-	NO	-
BF397	BF397	Barteria fistulosa	Tetraponera aethiops	Cameroun	Djoum-E	2012-01-18	N2.70425	E13.00113	Rumsaïs Blatrix, Champlain Djiéto-Lordon	na	na	YES	-	NO	-
BF398	BF398	Barteria fistulosa	Tetraponera aethiops	Cameroun	Djoum-E	2012-01-18	N2.71145	E12.99063	Rumsaïs Blatrix, Champlain Djiéto-Lordon	na	na	YES	-	YES	-
BF399	BF399	Barteria fistulosa	Tetraponera aethiops	Cameroun	Djoum-E	2012-01-18	N2.70474	E12.93795	Rumsaïs Blatrix, Champlain Djiéto-Lordon	na	na	YES	-	NO	-
BF400	BF400	Barteria fistulosa	Tetraponera aethiops	Cameroun	Djoum-E	2012-01-18	N2.69282	E12.91610	Rumsaïs Blatrix, Champlain Djiéto-Lordon	na	na	NO	-	YES	-
BF530	BF530	Barteria fistulosa	Tetraponera aethiops	Cameroun	Ebolowa-N	2012-01-25	N2.96462	E11.00153	Rumsaïs Blatrix, Champlain Djiéto-Lordon	na	na	YES	-	NO	-
BF531	BF531	Barteria fistulosa	Tetraponera aethiops	Cameroun	Ebolowa-N	2012-01-25	N2.96468	E11.00148	Rumsaïs Blatrix, Champlain Djiéto-Lordon	na	na	YES	-	NO	-
BF532	BF532	Barteria fistulosa	Tetraponera aethiops	Cameroun	Ebolowa-N	2012-01-25	N2.96448	E10.98725	Rumsaïs Blatrix, Champlain Djiéto-Lordon	na	na	YES	-	NO	-
BF533	BF533	Barteria fistulosa	Tetraponera aethiops	Cameroun	Ebolowa-N	2012-01-25	N3.00789	E10.91235	Rumsaïs Blatrix, Champlain Djiéto-Lordon	na	na	YES	-	NO	-
BF534	BF534	Barteria fistulosa	Tetraponera aethiops	Cameroun	Ebolowa-N	2012-01-25	N3.04130	E10.90282	Rumsaïs Blatrix, Champlain Djiéto-Lordon	na	na	YES	-	NO	-
BF535	BF535	Barteria fistulosa	Tetraponera aethiops	Cameroun	Ebolowa-N	2012-01-25	N3.05728	E10.89533	Rumsaïs Blatrix, Champlain Djiéto-Lordon	na	na	YES	-	NO	-
BF536	BF536	Barteria fistulosa	Tetraponera aethiops	Cameroun	Ebolowa-N	2012-01-25	N3.10471	E10.85871	Rumsaïs Blatrix, Champlain Djiéto-Lordon	na	na	YES	-	NO	-
BF537	BF537	Barteria fistulosa	Tetraponera aethiops	Cameroun	Ebolowa-N	2012-01-25	N3.10974	E10.85688	Rumsaïs Blatrix, Champlain Djiéto-Lordon	na	na	YES	-	NO	-
BF538	BF538	Barteria fistulosa	Tetraponera aethiops	Cameroun	Ebolowa-N	2012-01-25	N3.11596	E10.85832	Rumsaïs Blatrix, Champlain Djiéto-Lordon	na	na	YES	-	NO	-
BF539	BF539	Barteria fistulosa	Tetraponera aethiops	Cameroun	Ebolowa-N	2012-01-25	N3.11774	E10.85782	Rumsaïs Blatrix, Champlain Djiéto-Lordon	na	na	YES	-	NO	-
BF540	BF540	Barteria fistulosa	Tetraponera aethiops	Cameroun	Ebolowa-N	2012-01-25	N3.11860	E10.85735	Rumsaïs Blatrix, Champlain Djiéto-Lordon	na	na	YES	-	NO	-
BF541	BF541	Barteria fistulosa	Tetraponera aethiops	Cameroun	Ebolowa-N	2012-01-25	N3.13105	E10.85201	Rumsaïs Blatrix, Champlain Djiéto-Lordon	na	na	YES	-	NO	-
BF542	BF542	Barteria fistulosa	Tetraponera aethiops	Cameroun	Ebolowa-N	2012-01-25	N3.14789	E10.84027	Rumsaïs Blatrix, Champlain Djiéto-Lordon	na	na	YES	-	NO	-
BF543	BF543	Barteria fistulosa	Tetraponera aethiops	Cameroun	Ebolowa-N	2012-01-25	N3.14815	E10.83856	Rumsaïs Blatrix, Champlain Djiéto-Lordon	na	na	YES	-	NO	-
BF544	BF544	Barteria fistulosa	Tetraponera aethiops	Cameroun	Ebolowa-N	2012-01-25	N3.16126	E10.82774	Rumsaïs Blatrix, Champlain Djiéto-Lordon	na	na	YES	-	NO	-
BF545	BF545	Barteria fistulosa	Tetraponera aethiops	Cameroun	Ebolowa-N	2012-01-25	N3.17074	E10.82543	Rumsaïs Blatrix, Champlain Djiéto-Lordon	na	na	YES	-	NO	-
BF546	BF546	Barteria fistulosa	Tetraponera aethiops	Cameroun	Ebolowa-N	2012-01-25	N3.19707	E10.82545	Rumsaïs Blatrix, Champlain Djiéto-Lordon	na	na	YES	-	NO	-
BF304	BF304	Barteria fistulosa	Tetraponera aethiops	Cameroun	Endom	2012-01-14	N3.51481	E11.80010	Rumsaïs Blatrix, Champlain Djiéto-Lordon	na	na	YES	-	NO	-
BF305	BF305	Barteria fistulosa	Tetraponera aethiops	Cameroun	Endom	2012-01-14	N3.51237	E11.81956	Rumsaïs Blatrix, Champlain Djiéto-Lordon	na	na	YES	-	NO	-
BF306	BF306	Barteria fistulosa	Tetraponera aethiops	Cameroun	Endom	2012-01-14	N3.51347	E11.82978	Rumsaïs Blatrix, Champlain Djiéto-Lordon	na	na	NO	-	NO	-
BF307	BF307	Barteria fistulosa	Tetraponera aethiops	Cameroun	Endom	2012-01-14	N3.51333	E11.82974	Rumsaïs Blatrix, Champlain Djiéto-Lordon	na	na	NO	-	NO	-
BF308	BF308	Barteria fistulosa	Tetraponera aethiops	Cameroun	Endom	2012-01-14	N3.52271	E11.86186	Rumsaïs Blatrix, Champlain Djiéto-Lordon	na	na	YES	-	NO	-
BF342	BF342	Barteria fistulosa	Tetraponera aethiops	Cameroun	Mbalam	2012-01-17	N2.19444	E13.72219	Rumsaïs Blatrix, Champlain Djiéto-Lordon	na	na	YES	-	NO	-
BF343	BF343	Barteria fistulosa	Tetraponera aethiops	Cameroun	Mbalam	2012-01-17	N2.19525	E13.72319	Rumsaïs Blatrix, Champlain Djiéto-Lordon	na	na	NO	-	NO	-
BF344	BF344	Barteria fistulosa	Tetraponera aethiops	Cameroun	Mbalam	2012-01-17	N2.19505	E13.72305	Rumsaïs Blatrix, Champlain Djiéto-Lordon	na	na	NO	-	NO	-
BF345	BF345	Barteria fistulosa	Tetraponera aethiops	Cameroun	Mbalam	2012-01-17	N2.20212	E13.75185	Rumsaïs Blatrix, Champlain Djiéto-Lordon	na	na	YES	-	NO	-
BF347	BF347	Barteria fistulosa	Tetraponera aethiops	Cameroun	Mbalam	2012-01-17	N2.20143	E13.75428	Rumsaïs Blatrix, Champlain Djiéto-Lordon	na	na	YES	-	NO	-
BF348	BF348	Barteria fistulosa	Tetraponera aethiops	Cameroun	Mbalam	2012-01-17	N2.20094	E13.75986	Rumsaïs Blatrix, Champlain Djiéto-Lordon	na	na	YES	-	NO	-
BF349	BF349	Barteria fistulosa	Tetraponera aethiops	Cameroun	Mbalam	2012-01-17	N2.20804	E13.77260	Rumsaïs Blatrix, Champlain Djiéto-Lordon	na	na	YES	-	NO	-
BF350	BF350	Barteria fistulosa	Tetraponera aethiops	Cameroun	Mbalam	2012-01-17	N2.21271	E13.78260	Rumsaïs Blatrix, Champlain Djiéto-Lordon	na	na	YES	-	NO	-
BF351	BF351	Barteria fistulosa	Tetraponera aethiops	Cameroun	Mbalam	2012-01-17	N2.21295	E13.78408	Rumsaïs Blatrix, Champlain Djiéto-Lordon	na	na	YES	-	NO	-
BF352	BF352	Barteria fistulosa	Tetraponera aethiops	Cameroun	Mbalam	2012-01-17	N2.21832	E13.79734	Rumsaïs Blatrix, Champlain Djiéto-Lordon	na	na	NO	-	NO	-
BF353	BF353	Barteria fistulosa	Tetraponera aethiops	Cameroun	Mbalam	2012-01-17	N2.21905	E13.79890	Rumsaïs Blatrix, Champlain Djiéto-Lordon	na	na	NO	-	NO	-
BF353c2	BF353	Barteria fistulosa	Tetraponera aethiops	Cameroun	Mbalam	2012-01-17	N2.21905	E13.79890	Rumsaïs Blatrix, Champlain Djiéto-Lordon	na	na	NO	-	NO	-
BF355	BF355	Barteria fistulosa	Tetraponera aethiops	Cameroun	Mbalam	2012-01-17	N2.21343	E13.83109	Rumsaïs Blatrix, Champlain Djiéto-Lordon	na	na	YES	-	NO	-
BF356	BF356	Barteria fistulosa	Tetraponera aethiops	Cameroun	Mbalam	2012-01-17	N2.21340	E13.83113	Rumsaïs Blatrix, Champlain Djiéto-Lordon	na	na	YES	-	NO	-
BF357	BF357	Barteria fistulosa	Tetraponera aethiops	Cameroun	Mbalam	2012-01-17	N2.20895	E13.83814	Rumsaïs Blatrix, Champlain Djiéto-Lordon	na	na	NO	-	NO	-
BF359	BF359	Barteria fistulosa	Tetraponera aethiops	Cameroun	Mbalam	2012-01-17	N2.20683	E13.85280	Rumsaïs Blatrix, Champlain Djiéto-Lordon	na	na	YES	-	NO	-
BF360	BF360	Barteria fistulosa	Tetraponera aethiops	Cameroun	Mbalam	2012-01-17	N2.20592	E13.85459	Rumsaïs Blatrix, Champlain Djiéto-Lordon	na	na	YES	-	YES	-
BF361	BF361	Barteria fistulosa	Tetraponera aethiops	Cameroun	Mbalam	2012-01-17	N2.20486	E13.85682	Rumsaïs Blatrix, Champlain Djiéto-Lordon	na	na	YES	-	NO	-
BF362	BF362	Barteria fistulosa	Tetraponera aethiops	Cameroun	Mbalam	2012-01-17	N2.20230	E13.87458	Rumsaïs Blatrix, Champlain Djiéto-Lordon	na	na	YES	-	NO	-
BF363	BF363	Barteria fistulosa	Tetraponera aethiops	Cameroun	Mbalam	2012-01-17	N2.21985	E13.86202	Rumsaïs Blatrix, Champlain Djiéto-Lordon	na	na	YES	-	NO	-
BF364	BF364	Barteria fistulosa	Tetraponera aethiops	Cameroun	Mbalam	2012-01-17	N2.22053	E13.86339	Rumsaïs Blatrix, Champlain Djiéto-Lordon	na	na	YES	-	NO	-
BF365	BF365	Barteria fistulosa	Tetraponera aethiops	Cameroun	Mbalam	2012-01-17	N2.22553	E13.87090	Rumsaïs Blatrix, Champlain Djiéto-Lordon	na	na	YES	-	NO	-
BF365c2	BF365	Barteria fistulosa	Tetraponera aethiops	Cameroun	Mbalam	2012-01-17	N2.22553	E13.87090	Rumsaïs Blatrix, Champlain Djiéto-Lordon	na	na	NO	-	NO	-
BF365c3	BF365	Barteria fistulosa	Tetraponera aethiops	Cameroun	Mbalam	2012-01-17	N2.22553	E13.87090	Rumsaïs Blatrix, Champlain Djiéto-Lordon	na	na	YES	-	NO	-
BF365c4	BF365	Barteria fistulosa	Tetraponera aethiops	Cameroun	Mbalam	2012-01-17	N2.22553	E13.87090	Rumsaïs Blatrix, Champlain Djiéto-Lordon	na	na	NO	-	NO	-
BF366	BF366	Barteria fistulosa	Tetraponera aethiops	Cameroun	Mbalam	2012-01-17	N2.24401	E13.88039	Rumsaïs Blatrix, Champlain Djiéto-Lordon	na	na	YES	-	NO	-
BF369	BF369	Barteria fistulosa	Tetraponera aethiops	Cameroun	Mbalam	2012-01-17	N2.27568	E13.90366	Rumsaïs Blatrix, Champlain Djiéto-Lordon	na	na	YES	-	NO	-
BF371	BF371	Barteria fistulosa	Tetraponera aethiops	Cameroun	Mbalam-W	2012-01-18	N2.20390	E13.62916	Rumsaïs Blatrix, Champlain Djiéto-Lordon	na	na	YES	-	YES	-
BF372	BF372	Barteria fistulosa	Tetraponera aethiops	Cameroun	Mbalam-W	2012-01-18	N2.22546	E13.57523	Rumsaïs Blatrix, Champlain Djiéto-Lordon	na	na	YES	-	NO	-
BF373	BF373	Barteria fistulosa	Tetraponera aethiops	Cameroun	Mbalam-W	2012-01-18	N2.22526	E13.57554	Rumsaïs Blatrix, Champlain Djiéto-Lordon	na	na	YES	-	NO	-
BF374	BF374	Barteria fistulosa	Tetraponera aethiops	Cameroun	Mbalam-W	2012-01-18	N2.22904	E13.51953	Rumsaïs Blatrix, Champlain Djiéto-Lordon	na	na	YES	-	NO	-
BF375	BF375	Barteria fistulosa	Tetraponera aethiops	Cameroun	Mbalam-W	2012-01-18	N2.24231	E13.46506	Rumsaïs Blatrix, Champlain Djiéto-Lordon	na	na	YES	-	NO	-
BF376	BF376	Barteria fistulosa	Tetraponera aethiops	Cameroun	Mbalam-W	2012-01-18	N2.30618	E13.41716	Rumsaïs Blatrix, Champlain Djiéto-Lordon	na	na	YES	-	YES	-
BF377	BF377	Barteria fistulosa	Tetraponera aethiops	Cameroun	Mbalam-W	2012-01-18	N2.32655	E13.41055	Rumsaïs Blatrix, Champlain Djiéto-Lordon	na	na	NO	-	NO	-
BF378	BF378	Barteria fistulosa	Tetraponera aethiops	Cameroun	Mbalam-W	2012-01-18	N2.38139	E13.41333	Rumsaïs Blatrix, Champlain Djiéto-Lordon	na	na	YES	-	NO	-
BF379	BF379	Barteria fistulosa	Tetraponera aethiops	Cameroun	Mbalam-W	2012-01-18	N2.42871	E13.39077	Rumsaïs Blatrix, Champlain Djiéto-Lordon	na	na	YES	-	NO	-
BF380	BF380	Barteria fistulosa	Tetraponera aethiops	Cameroun	Mbalam-W	2012-01-18	N2.44313	E13.38874	Rumsaïs Blatrix, Champlain Djiéto-Lordon	na	na	YES	-	NO	-
BF382	BF382	Barteria fistulosa	Tetraponera aethiops	Cameroun	Mbalam-W	2012-01-18	N2.54963	E13.41201	Rumsaïs Blatrix, Champlain Djiéto-Lordon	na	na	YES	-	NO	-
BF383	BF383	Barteria fistulosa	Tetraponera aethiops	Cameroun	Mbalam-W	2012-01-18	N2.55013	E13.41214	Rumsaïs Blatrix, Champlain Djiéto-Lordon	na	na	YES	-	NO	-
BF384	BF384	Barteria fistulosa	Tetraponera aethiops	Cameroun	Mbalam-W	2012-01-18	N2.57866	E13.38524	Rumsaïs Blatrix, Champlain Djiéto-Lordon	na	na	YES	-	YES	-
BF502	BF502	Barteria fistulosa	Tetraponera aethiops	Cameroun	Meyo	2012-01-23	N2.54654	E10.93207	Rumsaïs Blatrix, Champlain Djiéto-Lordon	na	na	NO	-	NO	-
BF503	BF503	Barteria fistulosa	Tetraponera aethiops	Cameroun	Meyo	2012-01-23	N2.57358	E10.91569	Rumsaïs Blatrix, Champlain Djiéto-Lordon	na	na	NO	-	NO	-
BF504	BF504	Barteria fistulosa	Tetraponera aethiops	Cameroun	Meyo	2012-01-23	N2.57355	E10.91554	Rumsaïs Blatrix, Champlain Djiéto-Lordon	na	na	YES	-	NO	-
BF505	BF505	Barteria fistulosa	Tetraponera aethiops	Cameroun	Meyo	2012-01-23	N2.59438	E10.89478	Rumsaïs Blatrix, Champlain Djiéto-Lordon	na	na	YES	-	NO	-
BF506	BF506	Barteria fistulosa	Tetraponera aethiops	Cameroun	Meyo	2012-01-23	N2.60258	E10.88653	Rumsaïs Blatrix, Champlain Djiéto-Lordon	na	na	NO	-	NO	-
BF507	BF507	Barteria fistulosa	Tetraponera aethiops	Cameroun	Meyo	2012-01-23	N2.61797	E10.85080	Rumsaïs Blatrix, Champlain Djiéto-Lordon	na	na	YES	-	NO	-
BF508	BF508	Barteria fistulosa	Tetraponera aethiops	Cameroun	Meyo	2012-01-23	N2.70780	E10.82330	Rumsaïs Blatrix, Champlain Djiéto-Lordon	na	na	YES	-	NO	-
BF509	BF509	Barteria fistulosa	Tetraponera aethiops	Cameroun	Meyo	2012-01-23	N2.71940	E10.81236	Rumsaïs Blatrix, Champlain Djiéto-Lordon	na	na	YES	-	NO	-
BF510	BF510	Barteria fistulosa	Tetraponera aethiops	Cameroun	Meyo	2012-01-23	N2.74435	E10.81661	Rumsaïs Blatrix, Champlain Djiéto-Lordon	na	na	YES	-	NO	-
BF511	BF511	Barteria fistulosa	Tetraponera aethiops	Cameroun	Meyo	2012-01-23	N2.76530	E10.81354	Rumsaïs Blatrix, Champlain Djiéto-Lordon	na	na	YES	-	NO	-
BF512	BF512	Barteria fistulosa	Tetraponera aethiops	Cameroun	Meyo	2012-01-23	N2.78348	E10.82683	Rumsaïs Blatrix, Champlain Djiéto-Lordon	na	na	YES	-	NO	-
BF515	BF515	Barteria fistulosa	Tetraponera aethiops	Cameroun	Meyo	2012-01-24	N2.53455	E10.92029	Rumsaïs Blatrix, Champlain Djiéto-Lordon	na	na	YES	-	NO	-
BF516	BF516	Barteria fistulosa	Tetraponera aethiops	Cameroun	Meyo	2012-01-24	N2.52248	E10.87263	Rumsaïs Blatrix, Champlain Djiéto-Lordon	na	na	YES	-	NO	-
BF517	BF517	Barteria fistulosa	Tetraponera aethiops	Cameroun	Meyo	2012-01-24	N2.50527	E10.77717	Rumsaïs Blatrix, Champlain Djiéto-Lordon	na	na	YES	-	NO	-
BF518	BF518	Barteria fistulosa	Tetraponera aethiops	Cameroun	Meyo	2012-01-24	N2.45289	E10.72744	Rumsaïs Blatrix, Champlain Djiéto-Lordon	na	na	YES	-	NO	-
BF519	BF519	Barteria fistulosa	Tetraponera aethiops	Cameroun	Meyo	2012-01-24	N2.45253	E10.72727	Rumsaïs Blatrix, Champlain Djiéto-Lordon	na	na	YES	-	NO	-
BF520	BF520	Barteria fistulosa	Tetraponera aethiops	Cameroun	Meyo	2012-01-24	N2.44618	E10.70649	Rumsaïs Blatrix, Champlain Djiéto-Lordon	na	na	YES	-	NO	-
BF521	BF521	Barteria fistulosa	Tetraponera aethiops	Cameroun	Meyo	2012-01-24	N2.37296	E10.61907	Rumsaïs Blatrix, Champlain Djiéto-Lordon	na	na	YES	-	NO	-
BF522	BF522	Barteria fistulosa	Tetraponera aethiops	Cameroun	Meyo	2012-01-24	N2.36491	E10.59848	Rumsaïs Blatrix, Champlain Djiéto-Lordon	na	na	YES	-	NO	-
BF523	BF523	Barteria fistulosa	Tetraponera aethiops	Cameroun	Meyo	2012-01-24	N2.36657	E10.59359	Rumsaïs Blatrix, Champlain Djiéto-Lordon	na	na	YES	-	NO	-
BF524	BF524	Barteria fistulosa	Tetraponera aethiops	Cameroun	Meyo	2012-01-24	N2.41229	E10.53892	Rumsaïs Blatrix, Champlain Djiéto-Lordon	na	na	YES	-	NO	-
BF525	BF525	Barteria fistulosa	Tetraponera aethiops	Cameroun	Meyo	2012-01-24	N2.41220	E10.53896	Rumsaïs Blatrix, Champlain Djiéto-Lordon	na	na	YES	-	NO	-
BF526	BF526	Barteria fistulosa	Tetraponera aethiops	Cameroun	Meyo	2012-01-24	N2.41223	E10.53900	Rumsaïs Blatrix, Champlain Djiéto-Lordon	na	na	YES	-	NO	-
BF527	BF527	Barteria fistulosa	Tetraponera aethiops	Cameroun	Meyo	2012-01-24	N2.43933	E10.50306	Rumsaïs Blatrix, Champlain Djiéto-Lordon	na	na	YES	-	NO	-
BF528	BF528	Barteria fistulosa	Tetraponera aethiops	Cameroun	Meyo	2012-01-24	N2.43913	E10.49869	Rumsaïs Blatrix, Champlain Djiéto-Lordon	na	na	YES	-	NO	-
BF529	BF529	Barteria fistulosa	Tetraponera aethiops	Cameroun	Meyo	2012-01-24	N2.43776	E10.44817	Rumsaïs Blatrix, Champlain Djiéto-Lordon	na	na	YES	-	NO	-
BF412	BF412	Barteria fistulosa	Tetraponera aethiops	Cameroun	Mvangan	2012-01-19	N2.39327	E12.20803	Rumsaïs Blatrix, Champlain Djiéto-Lordon	na	na	YES	-	NO	-
BF413	BF413	Barteria fistulosa	Tetraponera aethiops	Cameroun	Mvangan	2012-01-19	N2.39824	E12.15748	Rumsaïs Blatrix, Champlain Djiéto-Lordon	na	na	YES	-	NO	-
BF414	BF414	Barteria fistulosa	Tetraponera aethiops	Cameroun	Mvangan	2012-01-19	N2.39130	E12.12205	Rumsaïs Blatrix, Champlain Djiéto-Lordon	na	na	YES	-	NO	-
BF415	BF415	Barteria fistulosa	Tetraponera aethiops	Cameroun	Mvangan	2012-01-19	N2.38005	E11.97586	Rumsaïs Blatrix, Champlain Djiéto-Lordon	na	na	YES	-	NO	-
BF416	BF416	Barteria fistulosa	Tetraponera aethiops	Cameroun	Mvangan	2012-01-19	N2.40687	E11.94883	Rumsaïs Blatrix, Champlain Djiéto-Lordon	na	na	YES	-	NO	-
BF417	BF417	Barteria fistulosa	Tetraponera aethiops	Cameroun	Mvangan	2012-01-19	N2.43777	E11.90847	Rumsaïs Blatrix, Champlain Djiéto-Lordon	na	na	YES	-	NO	-
BF418	BF418	Barteria fistulosa	Tetraponera aethiops	Cameroun	Mvangan	2012-01-19	N2.55234	E11.84589	Rumsaïs Blatrix, Champlain Djiéto-Lordon	na	na	YES	-	NO	-
BF419	BF419	Barteria fistulosa	Tetraponera aethiops	Cameroun	Mvangan	2012-01-19	N2.61429	E11.76109	Rumsaïs Blatrix, Champlain Djiéto-Lordon	na	na	YES	-	NO	-
BF420	BF420	Barteria fistulosa	Tetraponera aethiops	Cameroun	Mvangan	2012-01-20	N2.66814	E11.68305	Rumsaïs Blatrix, Champlain Djiéto-Lordon	na	na	YES	-	NO	-
BF421	BF421	Barteria fistulosa	Tetraponera aethiops	Cameroun	Mvangan	2012-01-20	N2.66918	E11.68155	Rumsaïs Blatrix, Champlain Djiéto-Lordon	na	na	YES	-	NO	-
BF422	BF422	Barteria fistulosa	Tetraponera aethiops	Cameroun	Mvangan-W	2012-01-20	N2.70782	E11.55754	Rumsaïs Blatrix, Champlain Djiéto-Lordon	na	na	YES	-	NO	-
BF423	BF423	Barteria fistulosa	Tetraponera aethiops	Cameroun	Mvangan-W	2012-01-20	N2.71389	E11.54028	Rumsaïs Blatrix, Champlain Djiéto-Lordon	na	na	YES	-	YES	-
BF424	BF424	Barteria fistulosa	Tetraponera aethiops	Cameroun	Mvangan-W	2012-01-20	N2.71391	E11.54025	Rumsaïs Blatrix, Champlain Djiéto-Lordon	na	na	YES	-	NO	-
BF425	BF425	Barteria fistulosa	Tetraponera aethiops	Cameroun	Mvangan-W	2012-01-20	N2.72002	E11.51251	Rumsaïs Blatrix, Champlain Djiéto-Lordon	na	na	YES	-	NO	-
BF426	BF426	Barteria fistulosa	Tetraponera aethiops	Cameroun	Mvangan-W	2012-01-20	N2.73572	E11.48532	Rumsaïs Blatrix, Champlain Djiéto-Lordon	na	na	YES	-	YES	-
BF427	BF427	Barteria fistulosa	Tetraponera aethiops	Cameroun	Mvangan-W	2012-01-20	N2.73559	E11.48535	Rumsaïs Blatrix, Champlain Djiéto-Lordon	na	na	YES	-	NO	-
BF428	BF428	Barteria fistulosa	Tetraponera aethiops	Cameroun	Mvangan-W	2012-01-20	N2.77381	E11.39398	Rumsaïs Blatrix, Champlain Djiéto-Lordon	na	na	YES	-	NO	-
BF429	BF429	Barteria fistulosa	Tetraponera aethiops	Cameroun	Mvangan-W	2012-01-20	N2.80978	E11.22252	Rumsaïs Blatrix, Champlain Djiéto-Lordon	na	na	NO	-	NO	-
BF430	BF430	Barteria fistulosa	Tetraponera aethiops	Cameroun	Mvangan-W	2012-01-20	N2.80985	E11.22190	Rumsaïs Blatrix, Champlain Djiéto-Lordon	na	na	YES	-	NO	-
BF431	BF431	Barteria fistulosa	Tetraponera aethiops	Cameroun	Mvangan-W	2012-01-20	N2.86271	E11.18693	Rumsaïs Blatrix, Champlain Djiéto-Lordon	na	na	YES	-	NO	-
BF432	BF432	Barteria fistulosa	Tetraponera aethiops	Cameroun	Mvangan-W	2012-01-20	N2.74180	E11.23511	Rumsaïs Blatrix, Champlain Djiéto-Lordon	na	na	YES	-	NO	-
BF433	BF433	Barteria fistulosa	Tetraponera aethiops	Cameroun	Mvangan-W	2012-01-20	N2.72392	E11.26959	Rumsaïs Blatrix, Champlain Djiéto-Lordon	na	na	YES	-	NO	-
BF434	BF434	Barteria fistulosa	Tetraponera aethiops	Cameroun	Mvangan-W	2012-01-20	N2.71681	E11.27625	Rumsaïs Blatrix, Champlain Djiéto-Lordon	na	na	NO	-	NO	-
BF435	BF435	Barteria fistulosa	Tetraponera aethiops	Cameroun	Mvangan-W	2012-01-20	N2.65903	E11.31049	Rumsaïs Blatrix, Champlain Djiéto-Lordon	na	na	YES	-	NO	-
BF436	BF436	Barteria fistulosa	Tetraponera aethiops	Cameroun	Mvangan-W	2012-01-20	N2.65896	E11.31046	Rumsaïs Blatrix, Champlain Djiéto-Lordon	na	na	YES	-	YES	-
BF437	BF437	Barteria fistulosa	Tetraponera aethiops	Cameroun	Mvangan-W	2012-01-20	N2.65920	E11.32495	Rumsaïs Blatrix, Champlain Djiéto-Lordon	na	na	YES	-	NO	-
BF438	BF438	Barteria fistulosa	Tetraponera aethiops	Cameroun	Mvangan-W	2012-01-20	N2.61526	E11.33955	Rumsaïs Blatrix, Champlain Djiéto-Lordon	na	na	YES	-	NO	-
BF513	BF513	Barteria fistulosa	Tetraponera aethiops	Cameroun	Mvangan-W	2012-01-24	N2.71205	E11.05946	Rumsaïs Blatrix, Champlain Djiéto-Lordon	na	na	YES	-	NO	-
BF514	BF514	Barteria fistulosa	Tetraponera aethiops	Cameroun	Mvangan-W	2012-01-24	N2.64696	E11.05767	Rumsaïs Blatrix, Champlain Djiéto-Lordon	na	na	YES	-	NO	-
BF547	BF547	Barteria fistulosa	Tetraponera aethiops	Cameroun	Nkolo	2012-01-25	N3.18378	E10.56375	Rumsaïs Blatrix, Champlain Djiéto-Lordon	na	na	YES	-	NO	-
BF548	BF548	Barteria fistulosa	Tetraponera aethiops	Cameroun	Nkolo	2012-01-25	N3.15480	E10.52558	Rumsaïs Blatrix, Champlain Djiéto-Lordon	na	na	YES	-	NO	-
BF549	BF549	Barteria fistulosa	Tetraponera aethiops	Cameroun	Nkolo	2012-01-25	N3.09750	E10.39689	Rumsaïs Blatrix, Champlain Djiéto-Lordon	na	na	YES	-	NO	-
BF550	BF550	Barteria fistulosa	Tetraponera aethiops	Cameroun	Nkolo	2012-01-25	N3.10266	E10.39613	Rumsaïs Blatrix, Champlain Djiéto-Lordon	na	na	YES	-	NO	-
BF551	BF551	Barteria fistulosa	Tetraponera aethiops	Cameroun	Nkolo	2012-01-25	N3.11853	E10.39377	Rumsaïs Blatrix, Champlain Djiéto-Lordon	na	na	YES	-	NO	-
BF552	BF552	Barteria fistulosa	Tetraponera aethiops	Cameroun	Nkolo	2012-01-25	N3.12968	E10.39126	Rumsaïs Blatrix, Champlain Djiéto-Lordon	na	na	YES	-	NO	-
BF553	BF553	Barteria fistulosa	Tetraponera aethiops	Cameroun	Nkolo	2012-01-25	N3.18055	E10.31934	Rumsaïs Blatrix, Champlain Djiéto-Lordon	na	na	YES	-	NO	-
BF310	BF310	Barteria fistulosa	Tetraponera aethiops	Cameroun	Sangmelima	2012-01-15	N2.90892	E12.01752	Rumsaïs Blatrix, Champlain Djiéto-Lordon	na	na	YES	-	NO	-
BF311	BF311	Barteria fistulosa	Tetraponera aethiops	Cameroun	Sangmelima	2012-01-15	N2.81552	E12.20351	Rumsaïs Blatrix, Champlain Djiéto-Lordon	na	na	YES	-	NO	-
BF312	BF312	Barteria fistulosa	Tetraponera aethiops	Cameroun	Sangmelima	2012-01-15	N2.82999	E12.22198	Rumsaïs Blatrix, Champlain Djiéto-Lordon	na	na	NO	-	NO	-
BF314	BF314	Barteria fistulosa	Tetraponera aethiops	Cameroun	Sangmelima	2012-01-15	N2.83036	E12.25548	Rumsaïs Blatrix, Champlain Djiéto-Lordon	na	na	YES	-	NO	-
BF315	BF315	Barteria fistulosa	Tetraponera aethiops	Cameroun	Sangmelima	2012-01-15	N2.81192	E12.35941	Rumsaïs Blatrix, Champlain Djiéto-Lordon	na	na	YES	-	NO	-
BF316	BF316	Barteria fistulosa	Tetraponera aethiops	Cameroun	Sangmelima	2012-01-15	N2.81071	E12.42187	Rumsaïs Blatrix, Champlain Djiéto-Lordon	na	na	NO	-	NO	-
BF317	BF317	Barteria fistulosa	Tetraponera aethiops	Cameroun	Sangmelima	2012-01-15	N2.77747	E12.45146	Rumsaïs Blatrix, Champlain Djiéto-Lordon	na	na	NO	-	NO	-
BF318	BF318	Barteria fistulosa	Tetraponera aethiops	Cameroun	Sangmelima	2012-01-15	N2.77077	E12.50430	Rumsaïs Blatrix, Champlain Djiéto-Lordon	na	na	YES	-	NO	-
BF320	BF320	Barteria fistulosa	Tetraponera aethiops	Cameroun	Sangmelima	2012-01-15	N2.76431	E12.50889	Rumsaïs Blatrix, Champlain Djiéto-Lordon	na	na	NO	-	NO	-
BF300	BF300	Barteria fistulosa	Tetraponera aethiops	Cameroun	Yaounde	2012-01-13	N3.84519	E11.35140	Rumsaïs Blatrix	na	na	YES	-	NO	-
BF302	BF302	Barteria fistulosa	Tetraponera aethiops	Cameroun	Yaounde	2012-01-13	N3.84549	E11.35163	Rumsaïs Blatrix	na	na	YES	-	NO	-
BF754	BF754	Barteria fistulosa	Tetraponera aethiops	Gabon	Mitzic	2012-08-10	N0.70068	E11.50021	Céline Born, Judicaël Mezui-Meko	na	na	NO	-	NO	-
BF758	BF758	Barteria fistulosa	Tetraponera aethiops	Gabon	Mitzic	2012-08-10	N0.68946	E11.49824	Céline Born, Judicaël Mezui-Meko	na	na	NO	-	YES	-
BF766	BF766	Barteria fistulosa	Tetraponera aethiops	Gabon	Mitzic	2012-08-10	N0.50617	E11.4676	Céline Born, Judicaël Mezui-Meko	na	na	YES	-	NO	-
BF767	BF767	Barteria fistulosa	Tetraponera aethiops	Gabon	Mitzic	2012-08-10	N0.84709	E11.56431	Céline Born, Judicaël Mezui-Meko	na	na	YES	-	NO	-
BF768	BF768	Barteria fistulosa	Tetraponera aethiops	Gabon	Mitzic	2012-08-10	N0.86407	E11.58307	Céline Born, Judicaël Mezui-Meko	na	na	YES	-	YES	-
BF769	BF769	Barteria fistulosa	Tetraponera aethiops	Gabon	Mitzic	2012-08-10	N0.86766	E11.59057	Céline Born, Judicaël Mezui-Meko	na	na	NO	-	NO	-
BF770	BF770	Barteria fistulosa	Tetraponera aethiops	Gabon	Mitzic	2012-08-10	N0.86803	E11.5916	Céline Born, Judicaël Mezui-Meko	na	na	YES	-	NO	-
BF771	BF771	Barteria fistulosa	Tetraponera aethiops	Gabon	Mitzic	2012-08-10	N0.86833	E11.59172	Céline Born, Judicaël Mezui-Meko	na	na	YES	-	YES	-
BF772	BF772	Barteria fistulosa	Tetraponera aethiops	Gabon	Mitzic	2012-08-10	N0.87164	E11.59692	Céline Born, Judicaël Mezui-Meko	na	na	YES	-	NO	-
BF774	BF774	Barteria fistulosa	Tetraponera aethiops	Gabon	Mitzic	2012-08-10	N0.89955	E11.61362	Céline Born, Judicaël Mezui-Meko	na	na	YES	-	YES	-
BF775	BF775	Barteria fistulosa	Tetraponera aethiops	Gabon	Mitzic	2012-08-10	N0.89989	E11.61429	Céline Born, Judicaël Mezui-Meko	na	na	YES	-	YES	-
BF776	BF776	Barteria fistulosa	Tetraponera aethiops	Gabon	Mitzic	2012-08-10	N0.90046	E11.61532	Céline Born, Judicaël Mezui-Meko	na	na	NO	-	YES	-
BF777	BF777	Barteria fistulosa	Tetraponera aethiops	Gabon	Mitzic	2012-08-10	N0.90238	E11.61804	Céline Born, Judicaël Mezui-Meko	na	na	YES	-	NO	-
BF637	BF637	Barteria fistulosa	Tetraponera aethiops	Gabon	Oyem-E	2012-08-06	N1.63557	E11.61149	Céline Born, Judicaël Mezui-Meko	na	na	YES	-	NO	-
BF638	BF638	Barteria fistulosa	Tetraponera aethiops	Gabon	Oyem-E	2012-08-06	N1.64566	E11.61378	Céline Born, Judicaël Mezui-Meko	na	na	NO	-	YES	-
BF639	BF639	Barteria fistulosa	Tetraponera aethiops	Gabon	Oyem-E	2012-08-06	N1.64573	E11.61364	Céline Born, Judicaël Mezui-Meko	na	na	YES	-	YES	-
BF640	BF640	Barteria fistulosa	Tetraponera aethiops	Gabon	Oyem-E	2012-08-06	N1.64606	E11.6136	Céline Born, Judicaël Mezui-Meko	na	na	YES	-	NO	-
BF641	BF641	Barteria fistulosa	Tetraponera aethiops	Gabon	Oyem-E	2012-08-06	N1.64618	E11.61361	Céline Born, Judicaël Mezui-Meko	na	na	YES	-	YES	-
BF642	BF642	Barteria fistulosa	Tetraponera aethiops	Gabon	Oyem-E	2012-08-06	N1.66788	E11.62349	Céline Born, Judicaël Mezui-Meko	na	na	YES	-	YES	-
BF643	BF643	Barteria fistulosa	Tetraponera aethiops	Gabon	Oyem-E	2012-08-06	N1.67121	E11.62532	Céline Born, Judicaël Mezui-Meko	na	na	YES	-	YES	-
BF644	BF644	Barteria fistulosa	Tetraponera aethiops	Gabon	Oyem-E	2012-08-06	N1.67193	E11.62713	Céline Born, Judicaël Mezui-Meko	na	na	YES	-	YES	-
BF645	BF645	Barteria fistulosa	Tetraponera aethiops	Gabon	Oyem-E	2012-08-06	N1.67825	E11.6356	Céline Born, Judicaël Mezui-Meko	na	na	YES	-	NO	-
BF646	BF646	Barteria fistulosa	Tetraponera aethiops	Gabon	Oyem-E	2012-08-06	N1.67825	E11.63556	Céline Born, Judicaël Mezui-Meko	na	na	YES	-	YES	-
BF647	BF647	Barteria fistulosa	Tetraponera aethiops	Gabon	Oyem-E	2012-08-06	N1.67949	E11.63753	Céline Born, Judicaël Mezui-Meko	na	na	YES	-	NO	-
BF648	BF648	Barteria fistulosa	Tetraponera aethiops	Gabon	Oyem-E	2012-08-06	N1.67988	E11.63781	Céline Born, Judicaël Mezui-Meko	na	na	YES	-	YES	-
BF649	BF649	Barteria fistulosa	Tetraponera aethiops	Gabon	Oyem-E	2012-08-06	N1.68056	E11.63808	Céline Born, Judicaël Mezui-Meko	na	na	YES	-	YES	-
BF650	BF650	Barteria fistulosa	Tetraponera aethiops	Gabon	Oyem-E	2012-08-06	N1.68584	E11.63951	Céline Born, Judicaël Mezui-Meko	na	na	YES	-	YES	-
BF651	BF651	Barteria fistulosa	Tetraponera aethiops	Gabon	Oyem-E	2012-08-06	N1.68584	E11.63951	Céline Born, Judicaël Mezui-Meko	na	na	YES	-	YES	-
BF652	BF652	Barteria fistulosa	Tetraponera aethiops	Gabon	Oyem-E	2012-08-06	N1.69434	E11.64757	Céline Born, Judicaël Mezui-Meko	na	na	YES	-	YES	-
BF653	BF653	Barteria fistulosa	Tetraponera aethiops	Gabon	Oyem-E	2012-08-06	N1.69228	E11.65246	Céline Born, Judicaël Mezui-Meko	na	na	YES	-	YES	-
BF654	BF654	Barteria fistulosa	Tetraponera aethiops	Gabon	Oyem-E	2012-08-06	N1.69132	E11.65649	Céline Born, Judicaël Mezui-Meko	na	na	YES	-	NO	-
BF655	BF655	Barteria fistulosa	Tetraponera aethiops	Gabon	Oyem-E	2012-08-06	N1.69136	E11.65658	Céline Born, Judicaël Mezui-Meko	na	na	YES	-	YES	-
BF656	BF656	Barteria fistulosa	Tetraponera aethiops	Gabon	Oyem-E	2012-08-06	N1.72626	E11.70205	Céline Born, Judicaël Mezui-Meko	na	na	YES	-	YES	-
BF657	BF657	Barteria fistulosa	Tetraponera aethiops	Gabon	Oyem-E	2012-08-06	N1.72495	E11.70668	Céline Born, Judicaël Mezui-Meko	na	na	YES	-	NO	-
BF658	BF658	Barteria fistulosa	Tetraponera aethiops	Gabon	Oyem-E	2012-08-06	N1.72497	E11.70663	Céline Born, Judicaël Mezui-Meko	na	na	YES	-	YES	-
BF659	BF659	Barteria fistulosa	Tetraponera aethiops	Gabon	Oyem-E	2012-08-06	N1.73111	E11.72195	Céline Born, Judicaël Mezui-Meko	na	na	YES	-	YES	-
BF660	BF660	Barteria fistulosa	Tetraponera aethiops	Gabon	Oyem-E	2012-08-06	N1.7311	E11.72179	Céline Born, Judicaël Mezui-Meko	na	na	YES	-	NO	-
BF661	BF661	Barteria fistulosa	Tetraponera aethiops	Gabon	Oyem-E	2012-08-06	N1.73119	E11.72204	Céline Born, Judicaël Mezui-Meko	na	na	YES	-	NO	-
BF662	BF662	Barteria fistulosa	Tetraponera aethiops	Gabon	Oyem-E	2012-08-06	N1.74805	E11.73973	Céline Born, Judicaël Mezui-Meko	na	na	YES	-	NO	-
BF663	BF663	Barteria fistulosa	Tetraponera aethiops	Gabon	Oyem-E	2012-08-06	N1.75819	E11.75023	Céline Born, Judicaël Mezui-Meko	na	na	YES	-	NO	-
BF666	BF666	Barteria fistulosa	Tetraponera aethiops	Gabon	Oyem-E	2012-08-06	N1.81608	E11.78017	Céline Born, Judicaël Mezui-Meko	na	na	YES	-	NO	-
BF667	BF667	Barteria fistulosa	Tetraponera aethiops	Gabon	Oyem-E	2012-08-06	N1.83174	E11.806	Céline Born, Judicaël Mezui-Meko	na	na	YES	-	NO	-
BF668	BF668	Barteria fistulosa	Tetraponera aethiops	Gabon	Oyem-E	2012-08-06	N1.84446	E11.84763	Céline Born, Judicaël Mezui-Meko	na	na	YES	-	NO	-
BF669	BF669	Barteria fistulosa	Tetraponera aethiops	Gabon	Oyem-E	2012-08-06	N1.86234	E11.86572	Céline Born, Judicaël Mezui-Meko	na	na	YES	-	NO	-
BF731	BF731	Barteria fistulosa	Tetraponera aethiops	Gabon	Oyem-N	2012-08-09	N2.14229	E11.50093	Céline Born, Judicaël Mezui-Meko	na	na	YES	-	YES	-
BF732	BF732	Barteria fistulosa	Tetraponera aethiops	Gabon	Oyem-N	2012-08-09	N2.14874	E11.50119	Céline Born, Judicaël Mezui-Meko	na	na	NO	-	YES	-
BF733	BF733	Barteria fistulosa	Tetraponera aethiops	Gabon	Oyem-N	2012-08-09	N2.15764	E11.49923	Céline Born, Judicaël Mezui-Meko	na	na	YES	-	NO	-
BF734	BF734	Barteria fistulosa	Tetraponera aethiops	Gabon	Oyem-N	2012-08-09	N2.16043	E11.4973	Céline Born, Judicaël Mezui-Meko	na	na	YES	-	NO	-
BF735	BF735	Barteria fistulosa	Tetraponera aethiops	Gabon	Oyem-N	2012-08-09	N2.27527	E11.46624	Céline Born, Judicaël Mezui-Meko	na	na	YES	-	NO	-
BF736	BF736	Barteria fistulosa	Tetraponera aethiops	Gabon	Oyem-N	2012-08-09	N2.22644	E11.48325	Céline Born, Judicaël Mezui-Meko	na	na	YES	-	YES	-
BF737	BF737	Barteria fistulosa	Tetraponera aethiops	Gabon	Oyem-N	2012-08-09	N2.10928	E11.48767	Céline Born, Judicaël Mezui-Meko	na	na	YES	-	NO	-
BF738	BF738	Barteria fistulosa	Tetraponera aethiops	Gabon	Oyem-N	2012-08-09	N2.10966	E11.48769	Céline Born, Judicaël Mezui-Meko	na	na	YES	-	NO	-
BF739	BF739	Barteria fistulosa	Tetraponera aethiops	Gabon	Oyem-N	2012-08-09	N2.05432	E11.50371	Céline Born, Judicaël Mezui-Meko	na	na	YES	-	NO	-
BF740	BF740	Barteria fistulosa	Tetraponera aethiops	Gabon	Oyem-N	2012-08-09	N2.01176	E11.51538	Céline Born, Judicaël Mezui-Meko	na	na	YES	-	YES	-
BF741	BF741	Barteria fistulosa	Tetraponera aethiops	Gabon	Oyem-N	2012-08-09	N1.99536	E11.56032	Céline Born, Judicaël Mezui-Meko	na	na	YES	-	NO	-
BF742	BF742	Barteria fistulosa	Tetraponera aethiops	Gabon	Oyem-N	2012-08-09	N1.98635	E11.55989	Céline Born, Judicaël Mezui-Meko	na	na	YES	-	NO	-
BF743	BF743	Barteria fistulosa	Tetraponera	Gabon	Oyem-N	2012-08-09	N1.96558	E11.5641	Céline Born, Judicaël Mezui-Meko	na	na	YES	-	YES	-
BF672	BF672	Barteria fistulosa	Tetraponera aethiops	Gabon	Oyem-S	2012-08-07	N1.51389	E11.59246	Céline Born, Judicaël Mezui-Meko	na	na	YES	-	YES	-
BF673	BF673	Barteria fistulosa	Tetraponera aethiops	Gabon	Oyem-S	2012-08-07	N1.45383	E11.59584	Céline Born, Judicaël Mezui-Meko	na	na	YES	-	NO	-
BF682	BF682	Barteria fistulosa	Tetraponera aethiops	Gabon	Oyem-S	2012-08-07	N1.37209	E11.61023	Céline Born, Judicaël Mezui-Meko	na	na	NO	-	YES	-
BF683	BF683	Barteria fistulosa	Tetraponera aethiops	Gabon	Oyem-S	2012-08-07	N1.36659	E11.60545	Céline Born, Judicaël Mezui-Meko	na	na	YES	-	YES	-
BF684	BF684	Barteria fistulosa	Tetraponera aethiops	Gabon	Oyem-S	2012-08-07	N1.33616	E11.59417	Céline Born, Judicaël Mezui-Meko	na	na	YES	-	NO	-
BF685	BF685	Barteria fistulosa	Tetraponera aethiops	Gabon	Oyem-S	2012-08-07	N1.3354	E11.59423	Céline Born, Judicaël Mezui-Meko	na	na	YES	-	YES	-
BF686	BF686	Barteria fistulosa	Tetraponera aethiops	Gabon	Oyem-S	2012-08-07	N1.33353	E11.59477	Céline Born, Judicaël Mezui-Meko	na	na	YES	-	YES	-
BF687	BF687	Barteria fistulosa	Tetraponera aethiops	Gabon	Oyem-S	2012-08-07	N1.31738	E11.60441	Céline Born, Judicaël Mezui-Meko	na	na	YES	-	NO	-
BF688	BF688	Barteria fistulosa	Tetraponera aethiops	Gabon	Oyem-S	2012-08-07	N1.30884	E11.60109	Céline Born, Judicaël Mezui-Meko	na	na	YES	-	NO	-
BF690	BF690	Barteria fistulosa	Tetraponera aethiops	Gabon	Oyem-S	2012-08-07	N1.2928	E11.59715	Céline Born, Judicaël Mezui-Meko	na	na	YES	-	YES	-
BF691	BF691	Barteria fistulosa	Tetraponera aethiops	Gabon	Oyem-S	2012-08-07	N1.29238	E11.59761	Céline Born, Judicaël Mezui-Meko	na	na	YES	-	YES	-
BF692	BF692	Barteria fistulosa	Tetraponera aethiops	Gabon	Oyem-S	2012-08-07	N1.29228	E11.59711	Céline Born, Judicaël Mezui-Meko	na	na	YES	-	NO	-
BF693	BF693	Barteria fistulosa	Tetraponera aethiops	Gabon	Oyem-S	2012-08-07	N1.2921	E11.59754	Céline Born, Judicaël Mezui-Meko	na	na	YES	-	YES	-
BF694	BF694	Barteria fistulosa	Tetraponera aethiops	Gabon	Oyem-S	2012-08-07	N1.27104	E11.59879	Céline Born, Judicaël Mezui-Meko	na	na	YES	-	NO	-
BF695	BF695	Barteria fistulosa	Tetraponera aethiops	Gabon	Oyem-S	2012-08-07	N1.26944	E11.59898	Céline Born, Judicaël Mezui-Meko	na	na	YES	-	NO	-
BF696	BF696	Barteria fistulosa	Tetraponera aethiops	Gabon	Oyem-S	2012-08-07	N1.26088	E11.59698	Céline Born, Judicaël Mezui-Meko	na	na	YES	-	NO	-
BF697	BF697	Barteria fistulosa	Tetraponera aethiops	Gabon	Oyem-S	2012-08-07	N1.22154	E11.57385	Céline Born, Judicaël Mezui-Meko	na	na	YES	-	YES	-
BF698	BF698	Barteria fistulosa	Tetraponera aethiops	Gabon	Oyem-S	2012-08-07	N1.21377	E11.56318	Céline Born, Judicaël Mezui-Meko	na	na	YES	-	NO	-
BF699	BF699	Barteria fistulosa	Tetraponera aethiops	Gabon	Oyem-S	2012-08-07	N1.21621	E11.55118	Céline Born, Judicaël Mezui-Meko	na	na	YES	-	NO	-
BF700	BF700	Barteria fistulosa	Tetraponera aethiops	Gabon	Oyem-S	2012-08-08	N1.32444	E11.60367	Céline Born, Judicaël Mezui-Meko	na	na	YES	-	YES	-
BF701	BF701	Barteria fistulosa	Tetraponera aethiops	Gabon	Oyem-S	2012-08-08	N1.40809	E11.61894	Céline Born, Judicaël Mezui-Meko	na	na	YES	-	NO	-
BF702	BF702	Barteria fistulosa	Tetraponera aethiops	Gabon	Oyem-S	2012-08-08	N1.39158	E11.6341	Céline Born, Judicaël Mezui-Meko	na	na	YES	-	YES	-
BF705	BF705	Barteria fistulosa	Tetraponera aethiops	Gabon	Oyem-S	2012-08-08	N1.38052	E11.63385	Céline Born, Judicaël Mezui-Meko	na	na	YES	-	NO	-
BF707	BF707	Barteria fistulosa	Tetraponera aethiops	Gabon	Oyem-S	2012-08-08	N1.35566	E11.64488	Céline Born, Judicaël Mezui-Meko	na	na	YES	-	NO	-
BF709	BF709	Barteria fistulosa	Tetraponera latifrons	Gabon	Oyem-S	2012-08-08	N1.32157	E11.67587	Céline Born, Judicaël Mezui-Meko	na	na	YES	-	YES	-
BF711	BF711	Barteria fistulosa	Tetraponera aethiops	Gabon	Oyem-S	2012-08-08	N1.27562	E11.6878	Céline Born, Judicaël Mezui-Meko	na	na	YES	-	NO	-
BF712	BF712	Barteria fistulosa	Tetraponera aethiops	Gabon	Oyem-S	2012-08-08	N1.26957	E11.68682	Céline Born, Judicaël Mezui-Meko	na	na	YES	-	NO	-
BF713	BF713	Barteria fistulosa	Tetraponera aethiops	Gabon	Oyem-S	2012-08-08	N1.26099	E11.68128	Céline Born, Judicaël Mezui-Meko	na	na	YES	-	NO	-
BF714	BF714	Barteria fistulosa	Tetraponera latifrons	Gabon	Oyem-S	2012-08-08	N1.24435	E11.68925	Céline Born, Judicaël Mezui-Meko	na	na	YES	-	YES	-
BF715	BF715	Barteria fistulosa	Tetraponera aethiops	Gabon	Oyem-S	2012-08-08	N1.23699	E11.69536	Céline Born, Judicaël Mezui-Meko	na	na	YES	-	NO	-
BF717	BF717	Barteria fistulosa	Tetraponera aethiops	Gabon	Oyem-S	2012-08-08	N1.16523	E11.70343	Céline Born, Judicaël Mezui-Meko	na	na	YES	-	NO	-
BF718	BF718	Barteria fistulosa	Tetraponera aethiops	Gabon	Oyem-S	2012-08-08	N1.12317	E11.69344	Céline Born, Judicaël Mezui-Meko	na	na	YES	-	YES	-
BF719	BF719	Barteria fistulosa	Tetraponera aethiops	Gabon	Oyem-S	2012-08-08	N1.1083	E11.69549	Céline Born, Judicaël Mezui-Meko	na	na	YES	-	NO	-
BF720	BF720	Barteria fistulosa	Tetraponera aethiops	Gabon	Oyem-S	2012-08-08	N1.07365	E11.69348	Céline Born, Judicaël Mezui-Meko	na	na	YES	-	YES	-
BF600	BF600	Barteria fistulosa	Tetraponera aethiops	Gabon	Oyem-W	2012-08-04	N1.62685	E11.5432	Céline Born, Judicaël Mezui-Meko	na	na	NO	-	NO	-
BF601	BF601	Barteria fistulosa	Tetraponera aethiops	Gabon	Oyem-W	2012-08-04	N1.60881	E11.54685	Céline Born, Judicaël Mezui-Meko	na	na	YES	-	NO	-
BF602	BF602	Barteria fistulosa	Tetraponera aethiops	Gabon	Oyem-W	2012-08-04	N1.63337	E11.53559	Céline Born, Judicaël Mezui-Meko	na	na	YES	-	NO	-
BF603	BF603	Barteria fistulosa	Tetraponera aethiops	Gabon	Oyem-W	2012-08-04	N1.67233	E11.50246	Céline Born, Judicaël Mezui-Meko	na	na	YES	-	YES	-
BF604	BF604	Barteria fistulosa	Tetraponera aethiops	Gabon	Oyem-W	2012-08-04	N1.64342	E11.53692	Céline Born, Judicaël Mezui-Meko	na	na	YES	-	YES	-
BF605	BF605	Barteria fistulosa	Tetraponera aethiops	Gabon	Oyem-W	2012-08-04	N1.6795	E11.49752	Céline Born, Judicaël Mezui-Meko	na	na	YES	-	NO	-
BF606	BF606	Barteria fistulosa	Tetraponera aethiops	Gabon	Oyem-W	2012-08-05	N1.58086	E11.54097	Céline Born, Judicaël Mezui-Meko	na	na	NO	-	YES	-
BF607	BF607	Barteria fistulosa	Tetraponera aethiops	Gabon	Oyem-W	2012-08-05	N1.56401	E11.51606	Céline Born, Judicaël Mezui-Meko	na	na	YES	-	NO	-
BF608	BF608	Barteria fistulosa	Tetraponera aethiops	Gabon	Oyem-W	2012-08-05	N1.53323	E11.51694	Céline Born, Judicaël Mezui-Meko	na	na	YES	-	YES	-
BF609	BF609	Barteria fistulosa	Tetraponera aethiops	Gabon	Oyem-W	2012-08-05	N1.50478	E11.48018	Céline Born, Judicaël Mezui-Meko	na	na	YES	-	NO	-
BF610	BF610	Barteria fistulosa	Tetraponera aethiops	Gabon	Oyem-W	2012-08-05	N1.49845	E11.47457	Céline Born, Judicaël Mezui-Meko	na	na	YES	-	NO	-
BF611	BF611	Barteria fistulosa	Tetraponera aethiops	Gabon	Oyem-W	2012-08-05	N1.4925	E11.46662	Céline Born, Judicaël Mezui-Meko	na	na	NO	-	YES	-
BF612	BF612	Barteria fistulosa	Tetraponera aethiops	Gabon	Oyem-W	2012-08-05	N1.49241	E11.46678	Céline Born, Judicaël Mezui-Meko	na	na	YES	-	NO	-
BF613	BF613	Barteria fistulosa	Tetraponera aethiops	Gabon	Oyem-W	2012-08-05	N1.49022	E11.46822	Céline Born, Judicaël Mezui-Meko	na	na	YES	-	NO	-
BF614	BF614	Barteria fistulosa	Tetraponera aethiops	Gabon	Oyem-W	2012-08-05	N1.44549	E11.45919	Céline Born, Judicaël Mezui-Meko	na	na	YES	-	NO	-
BF615	BF615	Barteria fistulosa	Tetraponera aethiops	Gabon	Oyem-W	2012-08-05	N1.44175	E11.46061	Céline Born, Judicaël Mezui-Meko	na	na	YES	-	NO	-
BF617	BF617	Barteria fistulosa	Tetraponera aethiops	Gabon	Oyem-W	2012-08-05	N1.42774	E11.45617	Céline Born, Judicaël Mezui-Meko	na	na	YES	-	NO	-
BF618	BF618	Barteria fistulosa	Tetraponera aethiops	Gabon	Oyem-W	2012-08-05	N1.42762	E11.45611	Céline Born, Judicaël Mezui-Meko	na	na	YES	-	NO	-
BF619	BF619	Barteria fistulosa	Tetraponera aethiops	Gabon	Oyem-W	2012-08-05	N1.42767	E11.45589	Céline Born, Judicaël Mezui-Meko	na	na	YES	-	NO	-
BF620	BF620	Barteria fistulosa	Tetraponera aethiops	Gabon	Oyem-W	2012-08-05	N1.41667	E11.44607	Céline Born, Judicaël Mezui-Meko	na	na	YES	-	NO	-
BF621	BF621	Barteria fistulosa	Tetraponera aethiops	Gabon	Oyem-W	2012-08-05	N1.41616	E11.44055	Céline Born, Judicaël Mezui-Meko	na	na	YES	-	NO	-
BF622	BF622	Barteria fistulosa	Tetraponera aethiops	Gabon	Oyem-W	2012-08-05	N1.40626	E11.42176	Céline Born, Judicaël Mezui-Meko	na	na	YES	-	NO	-
BF623	BF623	Barteria fistulosa	Tetraponera aethiops	Gabon	Oyem-W	2012-08-05	N1.40524	E11.42053	Céline Born, Judicaël Mezui-Meko	na	na	NO	-	NO	-
BF632	BF632	Barteria fistulosa	Tetraponera aethiops	Gabon	Oyem-W	2012-08-05	N1.55269	E11.48506	Céline Born, Judicaël Mezui-Meko	na	na	YES	-	YES	-
BF633	BF633	Barteria fistulosa	Tetraponera aethiops	Gabon	Oyem-W	2012-08-05	N1.54771	E11.47891	Céline Born, Judicaël Mezui-Meko	na	na	YES	-	YES	-
BF634	BF634	Barteria fistulosa	Tetraponera aethiops	Gabon	Oyem-W	2012-08-05	N1.54709	E11.47806	Céline Born, Judicaël Mezui-Meko	na	na	YES	-	YES	-
BF635	BF635	Barteria fistulosa	Tetraponera aethiops	Gabon	Oyem-W	2012-08-05	N1.54709	E11.47806	Céline Born, Judicaël Mezui-Meko	na	na	YES	-	YES	-
BF636	BF636	Barteria fistulosa	Tetraponera aethiops	Gabon	Oyem-W	2012-08-05	N1.5451	E11.46247	Céline Born, Judicaël Mezui-Meko	na	na	YES	-	NO	-
